# Supplementary material for: Allosteric Inhibition of c-Abl to Induce Unfolded Protein Response and Cell Death in Multiple Myeloma
Source: Int J Mol Sci. 2022 Dec 18;23(24):16162. doi: 10.3390/ijms232416162 (PMC9786043; doi:10.3390/ijms232416162)
Supplement: Supplementary file 1 [file ijms-23-16162-s001.zip]

Archive with 2 entries (2 files):
- ijms-2002935-supplementary.pdf
- Table S1.xls
