# Supplementary material for: Allosteric Inhibition of c-Abl to Induce Unfolded Protein Response and Cell Death in Multiple Myeloma
Source: Int J Mol Sci. 2022 Dec 18;23(24):16162. doi: 10.3390/ijms232416162 (PMC9786043; doi:10.3390/ijms232416162)
Supplement: Supplementary file 1 [file ijms-23-16162-s001.zip › Table S1.xls]

## Sheet: gene_expression
Table S1	All RNA-Seq data
		DMSO1	DMSO2	DMSO3	Asciminib1	Asciminib2	Asciminib3	DMSO1	DMSO2	DMSO3	Asciminib1	Asciminib2	Asciminib3
Feature ID	Gene ID	Total gene reads 1	Total gene reads 2	Total gene reads 3	Total gene reads 4	Total gene reads 5	Total gene reads 6	RPKM 1	RPKM 2	RPKM 3	RPKM 4	RPKM 5	RPKM 6
5S_rRNA_1	ENSG00000271924	0	0	0	0	0	0	0	0	0	0	0	0
5S_rRNA_2	ENSG00000272435	0	0	0	0	0	0	0	0	0	0	0	0
5S_rRNA_3	ENSG00000272253	0	0	0	0	0	0	0	0	0	0	0	0
5S_rRNA_4	ENSG00000261122	22	25	25	32	27	20	135.783	130.549	104.341	175.039	163.44	90.3726
5S_rRNA_5	ENSG00000272351	0	0	0	0	0	0	0	0	0	0	0	0
5S_rRNA_6	ENSG00000201285	0	0	0	0	0	0	0	0	0	0	0	0
5S_rRNA_7	ENSG00000212595	0	0	0	0	0	0	0	0	0	0	0	0
7SK_1	ENSG00000249352	0	0	0	0	1	0	0	0	0	0	6.05333	0
7SK_2	ENSG00000271765	0	0	0	0	0	0	0	0	0	0	0	0
7SK_3	ENSG00000254144	0	0	0	0	0	0	0	0	0	0	0	0
7SK_4	ENSG00000271818	0	0	0	0	0	0	0	0	0	0	0	0
7SK_5	ENSG00000260682	13	17	18	15	17	21	80.2356	88.7731	75.1254	82.0496	102.907	94.8912
7SK_6	ENSG00000232512	0	0	0	0	0	0	0	0	0	0	0	0
7SK_7	ENSG00000271814	0	0	0	0	0	0	0	0	0	0	0	0
A1BG	ENSG00000121410	67	66	95	83	61	113	413.522	344.648	396.495	454.008	369.253	510.605
A1BG-AS1	ENSG00000268895	103	142	201	132	143	160	635.713	741.516	838.901	722.036	865.626	722.98
A1CF	ENSG00000148584	4	3	5	1	1	2	24.6879	15.6658	20.8682	5.46997	6.05333	9.03726
A2M	ENSG00000175899	0	0	1	0	0	1	0	0	4.17363	0	0	4.51863
A2M-AS1	ENSG00000245105	0	0	0	0	0	0	0	0	0	0	0	0
A2ML1	ENSG00000166535	0	0	0	1	0	0	0	0	0	5.46997	0	0
A2ML1-AS1	ENSG00000256661	0	0	0	0	0	0	0	0	0	0	0	0
A2ML1-AS2	ENSG00000256904	0	0	0	0	0	0	0	0	0	0	0	0
A2MP1	ENSG00000256069	72	90	80	54	54	63	444.382	469.975	333.891	295.378	326.88	284.674
A3GALT2	ENSG00000184389	0	0	0	0	0	0	0	0	0	0	0	0
A4GALT	ENSG00000128274	0	0	0	0	0	0	0	0	0	0	0	0
A4GNT	ENSG00000118017	0	0	0	0	0	0	0	0	0	0	0	0
AAAS	ENSG00000094914	1070	1353	1650	1254	1138	1518	6604	7065.29	6886.5	6859.34	6888.69	6859.28
AACS	ENSG00000081760	860	1049	1453	924	921	1186	5307.89	5477.82	6064.29	5054.25	5575.11	5359.09
AACSP1	ENSG00000250420	37	51	67	41	28	59	228.363	266.319	279.634	224.269	169.493	266.599
AADAC	ENSG00000114771	0	0	0	0	0	0	0	0	0	0	0	0
AADACL2	ENSG00000197953	0	0	0	0	0	0	0	0	0	0	0	0
AADACL3	ENSG00000188984	0	0	0	0	0	0	0	0	0	0	0	0
AADACL4	ENSG00000204518	0	0	0	0	0	0	0	0	0	0	0	0
AADAT	ENSG00000109576	0	0	0	0	0	0	0	0	0	0	0	0
AAED1	ENSG00000158122	433	544	620	514	502	621	2672.46	2840.74	2587.65	2811.57	3038.77	2806.07
AAGAB	ENSG00000103591	2037	2381	2691	2100	1946	2710	12572.3	12433.5	11231.3	11486.9	11779.8	12245.5
AAK1	ENSG00000115977	141	182	225	163	144	194	870.247	950.394	939.068	891.605	871.679	876.614
AAMDC	ENSG00000087884	466	497	812	499	601	480	2876.14	2595.31	3388.99	2729.52	3638.05	2168.94
AAMP	ENSG00000127837	1945	2299	2976	2275	2023	2582	12004.5	12005.3	12420.7	12444.2	12245.9	11667.1
AANAT	ENSG00000129673	19	52	62	32	43	40	117.267	271.541	258.765	175.039	260.293	180.745
AAR2	ENSG00000131043	1420	1615	2002	1600	1350	1904	8764.19	8433.44	8355.62	8751.95	8171.99	8603.47
AARD	ENSG00000205002	0	0	0	0	0	1	0	0	0	0	0	4.51863
AARS	ENSG00000090861	2913	3391	4376	3720	3397	4664	17978.9	17707.6	18263.8	20348.3	20563.2	21074.9
AARS2	ENSG00000124608	727	940	1245	968	883	1070	4487.02	4908.63	5196.17	5294.93	5345.09	4834.93
AARSD1	ENSG00000266967	646	732	994	737	656	883	3987.09	3822.46	4148.59	4031.37	3970.98	3989.95
AASDH	ENSG00000157426	224	290	320	248	269	335	1382.52	1514.36	1335.56	1356.55	1628.35	1513.74
AASDHPPT	ENSG00000149313	2400	2749	3042	2458	2266	3077	14812.7	14355.1	12696.2	13445.2	13716.8	13903.8
AASS	ENSG00000008311	184	215	253	188	163	241	1135.64	1122.72	1055.93	1028.35	986.692	1088.99
AATF	ENSG00000108270	2048	2554	3133	2428	2182	2981	12640.2	13336.8	13076	13281.1	13208.4	13470
AATK	ENSG00000181409	0	0	1	0	1	3	0	0	4.17363	0	6.05333	13.5559
AATK-AS1	ENSG00000225180	2	5	5	2	1	6	12.3439	26.1097	20.8682	10.9399	6.05333	27.1118
AB015752.3	ENSG00000254180	5	7	10	4	3	5	30.8598	36.5536	41.7363	21.8799	18.16	22.5931
AB019438.66	ENSG00000228757	0	0	0	0	0	0	0	0	0	0	0	0
AB019440.1	ENSG00000221180	0	0	0	0	0	0	0	0	0	0	0	0
AB019440.50	ENSG00000271201	0	0	0	0	0	0	0	0	0	0	0	0
AB019441.29	ENSG00000225200	59	46	37	65	57	32	364.146	240.209	154.424	355.548	345.04	144.596
ABAT	ENSG00000183044	713	841	1069	819	788	1083	4400.61	4391.66	4461.62	4479.91	4770.02	4893.67
ABC12-47043100G14.2	ENSG00000237215	0	0	0	0	0	0	0	0	0	0	0	0
ABC7-42389800N19.1	ENSG00000226210	465	691	887	583	545	699	2869.96	3608.36	3702.01	3188.99	3299.06	3158.52
ABC7-43041300I9.1	ENSG00000271153	9	3	1	2	5	6	55.5477	15.6658	4.17363	10.9399	30.2666	27.1118
ABCA1	ENSG00000165029	778	909	1176	945	758	1019	4801.79	4746.75	4908.19	5169.12	4588.42	4604.48
ABCA10	ENSG00000154263	4	5	2	4	5	4	24.6879	26.1097	8.34727	21.8799	30.2666	18.0745
ABCA11P	ENSG00000251595	43	44	41	47	40	45	265.395	229.766	171.119	257.089	242.133	203.338
ABCA12	ENSG00000144452	66	86	103	77	81	98	407.35	449.087	429.884	421.188	490.32	442.826
ABCA13	ENSG00000179869	1	0	1	0	1	0	6.17197	0	4.17363	0	6.05333	0
ABCA17P	ENSG00000238098	17	46	74	38	42	52	104.923	240.209	308.849	207.859	254.24	234.969
ABCA2	ENSG00000107331	1096	1368	2222	1551	1339	1800	6764.48	7143.62	9273.82	8483.93	8105.41	8133.53
ABCA3	ENSG00000167972	1458	1784	2399	1727	1577	2050	8998.73	9315.95	10012.5	9446.64	9546.1	9263.19
ABCA4	ENSG00000198691	0	0	0	0	0	1	0	0	0	0	0	4.51863
ABCA5	ENSG00000154265	308	328	405	292	323	352	1900.97	1712.8	1690.32	1597.23	1955.22	1590.56
ABCA6	ENSG00000154262	0	0	1	0	0	0	0	0	4.17363	0	0	0
ABCA7	ENSG00000064687	503	593	1013	683	625	909	3104.5	3096.61	4227.89	3735.99	3783.33	4107.43
ABCA8	ENSG00000141338	1	1	0	0	1	0	6.17197	5.22195	0	0	6.05333	0
ABCA9	ENSG00000154258	1	0	1	1	0	1	6.17197	0	4.17363	5.46997	0	4.51863
ABCA9-AS1	ENSG00000231749	0	0	0	0	1	0	0	0	0	0	6.05333	0
ABCB1	ENSG00000085563	2	4	6	2	3	1	12.3439	20.8878	25.0418	10.9399	18.16	4.51863
ABCB10	ENSG00000135776	1651	1932	2187	1638	1597	2075	10189.9	10088.8	9127.74	8959.81	9667.16	9376.15
ABCB10P1	ENSG00000259689	116	133	168	144	84	131	715.948	694.519	701.171	787.676	508.48	591.94
ABCB10P3	ENSG00000261524	27	61	55	45	39	55	166.643	318.539	229.55	246.149	236.08	248.525
ABCB10P4	ENSG00000260053	3	1	6	2	2	2	18.5159	5.22195	25.0418	10.9399	12.1067	9.03726
ABCB11	ENSG00000073734	0	0	0	0	0	0	0	0	0	0	0	0
ABCB4	ENSG00000005471	13	18	20	13	11	18	80.2356	93.995	83.4727	71.1096	66.5866	81.3353
ABCB5	ENSG00000004846	1	0	1	0	2	0	6.17197	0	4.17363	0	12.1067	0
ABCB6	ENSG00000115657	24	40	61	39	39	35	148.127	208.878	254.592	213.329	236.08	158.152
ABCB7	ENSG00000131269	741	878	979	764	729	959	4573.43	4584.87	4085.99	4179.06	4412.88	4333.36
ABCB8	ENSG00000197150	831	968	1358	1038	940	1181	5128.9	5054.84	5667.8	5677.83	5690.13	5336.5
ABCB9	ENSG00000150967	629	728	1022	833	661	932	3882.17	3801.58	4265.45	4556.49	4001.25	4211.36
ABCC1	ENSG00000103222	2108	2664	3567	2798	2318	3252	13010.5	13911.3	14887.4	15305	14031.6	14694.6
ABCC10	ENSG00000124574	405	469	582	476	409	474	2499.65	2449.09	2429.06	2603.71	2475.81	2141.83
ABCC11	ENSG00000121270	9	3	10	9	9	5	55.5477	15.6658	41.7363	49.2297	54.4799	22.5931
ABCC12	ENSG00000140798	0	0	0	0	0	0	0	0	0	0	0	0
ABCC13	ENSG00000243064	0	0	0	1	0	0	0	0	0	5.46997	0	0
ABCC2	ENSG00000023839	9	6	10	12	15	10	55.5477	31.3317	41.7363	65.6397	90.7999	45.1863
ABCC3	ENSG00000108846	3	0	1	0	0	2	18.5159	0	4.17363	0	0	9.03726
ABCC4	ENSG00000125257	625	661	920	697	602	811	3857.48	3451.71	3839.74	3812.57	3644.1	3664.61
ABCC5	ENSG00000114770	605	750	873	696	655	821	3734.04	3916.46	3643.58	3807.1	3964.93	3709.79
ABCC5-AS1	ENSG00000223882	0	0	0	0	0	0	0	0	0	0	0	0
ABCC6	ENSG00000091262	8	11	21	7	8	14	49.3757	57.4414	87.6463	38.2898	48.4266	63.2608
ABCC6P1	ENSG00000256340	0	0	0	1	0	0	0	0	0	5.46997	0	0
ABCC6P2	ENSG00000255277	0	0	0	0	0	0	0	0	0	0	0	0
ABCC8	ENSG00000006071	0	1	0	0	0	0	0	5.22195	0	0	0	0
ABCC9	ENSG00000069431	0	0	0	1	1	1	0	0	0	5.46997	6.05333	4.51863
ABCD1	ENSG00000101986	574	705	1035	719	635	867	3542.71	3681.47	4319.71	3932.91	3843.86	3917.65
ABCD1P2	ENSG00000215151	0	0	0	0	0	0	0	0	0	0	0	0
ABCD1P3	ENSG00000261233	0	0	0	0	0	0	0	0	0	0	0	0
ABCD1P4	ENSG00000225293	0	0	0	0	0	0	0	0	0	0	0	0
ABCD1P5	ENSG00000214330	0	0	0	0	0	0	0	0	0	0	0	0
ABCD2	ENSG00000173208	499	603	720	554	472	591	3079.81	3148.83	3005.02	3030.36	2857.17	2670.51
ABCD3	ENSG00000117528	509	563	675	494	479	683	3141.53	2939.96	2817.2	2702.17	2899.54	3086.22
ABCD4	ENSG00000119688	424	532	675	514	511	638	2616.91	2778.07	2817.2	2811.57	3093.25	2882.88
ABCE1	ENSG00000164163	3063	3554	4046	3234	2912	3860	18904.7	18558.8	16886.5	17689.9	17627.3	17441.9
ABCF1	ENSG00000204574	4221	4945	6434	5059	4466	5782	26051.9	25822.5	26853.2	27672.6	27034.2	26126.7
ABCF2	ENSG00000033050	3635	4355	5432	4364	3634	5050	22435.1	22741.6	22671.2	23871	21997.8	22819.1
ABCF2P1	ENSG00000242159	0	0	0	0	0	0	0	0	0	0	0	0
ABCF2P2	ENSG00000228769	0	0	0	0	0	0	0	0	0	0	0	0
ABCF3	ENSG00000161204	989	1126	1551	1250	1075	1441	6104.07	5879.91	6473.31	6837.46	6507.33	6511.34
ABCG1	ENSG00000160179	0	0	0	0	0	0	0	0	0	0	0	0
ABCG2	ENSG00000118777	603	681	779	590	526	760	3721.7	3556.14	3251.26	3227.28	3184.05	3434.16
ABCG4	ENSG00000172350	1	2	2	2	2	3	6.17197	10.4439	8.34727	10.9399	12.1067	13.5559
ABCG5	ENSG00000138075	2	2	3	1	1	1	12.3439	10.4439	12.5209	5.46997	6.05333	4.51863
ABCG8	ENSG00000143921	0	2	5	1	1	0	0	10.4439	20.8682	5.46997	6.05333	0
ABHD1	ENSG00000143994	63	88	82	71	79	93	388.834	459.531	342.238	388.368	478.213	420.232
ABHD10	ENSG00000144827	330	363	433	399	334	496	2036.75	1895.57	1807.18	2182.52	2021.81	2241.24
ABHD11	ENSG00000106077	287	418	542	407	379	560	1771.35	2182.77	2262.11	2226.28	2294.21	2530.43
ABHD12	ENSG00000100997	712	842	1058	791	679	953	4394.44	4396.88	4415.71	4326.75	4110.21	4306.25
ABHD12B	ENSG00000131969	12	11	7	7	7	16	74.0636	57.4414	29.2154	38.2898	42.3733	72.298
ABHD13	ENSG00000139826	811	934	1047	793	796	964	5005.46	4877.3	4369.8	4337.69	4818.45	4355.96
ABHD14A	ENSG00000248487	588	655	948	737	660	827	3629.12	3420.37	3956.61	4031.37	3995.2	3736.91
ABHD14A-ACY1	ENSG00000114786	48	33	31	48	36	23	296.254	172.324	129.383	262.559	217.92	103.928
ABHD14B	ENSG00000114779	1141	1435	1784	1434	1226	1689	7042.21	7493.49	7445.76	7843.94	7421.38	7631.96
ABHD15	ENSG00000168792	335	450	626	416	372	562	2067.61	2349.88	2612.7	2275.51	2251.84	2539.47
ABHD16A	ENSG00000204427	559	646	933	703	621	791	3450.13	3373.38	3894	3845.39	3759.12	3574.23
ABHD16B	ENSG00000183260	10	18	53	32	27	44	61.7197	93.995	221.203	175.039	163.44	198.82
ABHD17A	ENSG00000129968	869	1069	1991	1301	1084	1770	5363.44	5582.26	8309.71	7116.43	6561.81	7997.97
ABHD17AP1	ENSG00000203835	0	0	1	1	0	0	0	0	4.17363	5.46997	0	0
ABHD17AP2	ENSG00000198658	1	0	0	2	0	1	6.17197	0	0	10.9399	0	4.51863
ABHD17AP3	ENSG00000250536	0	0	0	0	1	0	0	0	0	0	6.05333	0
ABHD17AP4	ENSG00000229107	1	0	2	0	0	1	6.17197	0	8.34727	0	0	4.51863
ABHD17AP5	ENSG00000182502	0	1	0	0	0	0	0	5.22195	0	0	0	0
ABHD17AP6	ENSG00000226981	1	0	0	0	0	1	6.17197	0	0	0	0	4.51863
ABHD17B	ENSG00000107362	679	747	880	617	585	759	4190.77	3900.79	3672.8	3374.97	3541.2	3429.64
ABHD17C	ENSG00000136379	350	349	458	340	290	424	2160.19	1822.46	1911.52	1859.79	1755.46	1915.9
ABHD2	ENSG00000140526	2149	2406	3096	2450	2189	2764	13263.6	12564	12921.6	13401.4	13250.7	12489.5
ABHD3	ENSG00000158201	372	393	501	381	334	479	2295.97	2052.22	2090.99	2084.06	2021.81	2164.42
ABHD4	ENSG00000100439	420	456	581	486	379	509	2592.23	2381.21	2424.88	2658.41	2294.21	2299.98
ABHD5	ENSG00000011198	517	582	629	505	468	595	3190.91	3039.17	2625.22	2762.34	2832.96	2688.58
ABHD6	ENSG00000163686	275	295	342	293	267	354	1697.29	1540.47	1427.38	1602.7	1616.24	1599.59
ABHD8	ENSG00000127220	15	14	39	27	20	54	92.5795	73.1072	162.772	147.689	121.067	244.006
ABI1	ENSG00000136754	2774	3187	3583	2873	2769	3640	17121	16642.3	14954.1	15715.2	16761.7	16447.8
ABI2	ENSG00000138443	1537	1811	2065	1596	1450	1973	9486.31	9456.94	8618.55	8730.07	8777.32	8915.25
ABI3	ENSG00000108798	7	17	24	7	12	11	43.2038	88.7731	100.167	38.2898	72.6399	49.7049
ABI3BP	ENSG00000154175	17	17	19	8	5	8	104.923	88.7731	79.2991	43.7598	30.2666	36.149
ABL1	ENSG00000097007	1873	2286	3164	2515	2160	2938	11560.1	11937.4	13205.4	13757	13075.2	13275.7
ABL2	ENSG00000143322	1515	1892	2264	1657	1485	1975	9350.53	9879.92	9449.11	9063.74	8989.19	8924.29
ABLIM1	ENSG00000099204	220	282	330	226	202	289	1357.83	1472.59	1377.3	1236.21	1222.77	1305.88
ABLIM2	ENSG00000163995	1	0	1	0	0	0	6.17197	0	4.17363	0	0	0
ABLIM3	ENSG00000173210	0	0	0	0	0	0	0	0	0	0	0	0
ABO	ENSG00000175164	0	0	2	0	1	0	0	0	8.34727	0	6.05333	0
ABR	ENSG00000159842	60	57	73	53	63	66	370.318	297.651	304.675	289.909	381.36	298.229
ABRA	ENSG00000174429	0	0	0	0	0	0	0	0	0	0	0	0
ABRACL	ENSG00000146386	795	883	890	665	689	848	4906.71	4610.98	3714.53	3637.53	4170.74	3831.8
ABT1	ENSG00000146109	1228	1477	1869	1390	1261	1777	7579.17	7712.81	7800.52	7603.26	7633.25	8029.6
ABT1P1	ENSG00000250496	0	0	0	0	0	0	0	0	0	0	0	0
ABTB1	ENSG00000114626	40	75	120	76	71	81	246.879	391.646	500.836	415.718	429.786	366.009
ABTB2	ENSG00000166016	78	95	156	65	71	85	481.413	496.085	651.087	355.548	429.786	384.083
AC000003.1	ENSG00000221486	0	0	0	0	0	0	0	0	0	0	0	0
AC000003.2	ENSG00000264194	0	0	0	0	0	0	0	0	0	0	0	0
AC000029.1	ENSG00000221069	0	0	0	0	0	0	0	0	0	0	0	0
AC000032.2	ENSG00000260246	0	0	0	0	0	0	0	0	0	0	0	0
AC000036.4	ENSG00000225929	0	0	0	0	0	0	0	0	0	0	0	0
AC000041.8	ENSG00000242156	0	0	0	0	0	0	0	0	0	0	0	0
AC000067.1	ENSG00000225007	0	0	0	0	0	0	0	0	0	0	0	0
AC000068.10	ENSG00000273212	0	0	0	0	0	0	0	0	0	0	0	0
AC000068.5	ENSG00000185065	18	28	31	13	22	26	111.095	146.214	129.383	71.1096	133.173	117.484
AC000068.9	ENSG00000273300	0	0	0	0	0	0	0	0	0	0	0	0
AC000077.2	ENSG00000230485	0	0	0	0	0	0	0	0	0	0	0	0
AC000078.5	ENSG00000232926	0	0	0	0	0	0	0	0	0	0	0	0
AC000081.2	ENSG00000230194	0	0	0	0	0	0	0	0	0	0	0	0
AC000089.3	ENSG00000235776	0	0	0	0	0	0	0	0	0	0	0	0
AC000095.9	ENSG00000270393	0	0	0	0	0	0	0	0	0	0	0	0
AC000099.1	ENSG00000236340	0	0	0	0	0	0	0	0	0	0	0	0
AC000110.1	ENSG00000236105	0	0	1	0	0	0	0	0	4.17363	0	0	0
AC000111.3	ENSG00000232661	0	0	0	0	0	0	0	0	0	0	0	0
AC000111.4	ENSG00000237974	0	0	0	0	0	0	0	0	0	0	0	0
AC000111.5	ENSG00000234001	0	0	0	0	0	0	0	0	0	0	0	0
AC000111.6	ENSG00000083622	0	0	0	0	0	0	0	0	0	0	0	0
AC000120.7	ENSG00000243107	4	5	5	4	3	5	24.6879	26.1097	20.8682	21.8799	18.16	22.5931
AC000123.4	ENSG00000224138	5	6	14	1	3	6	30.8598	31.3317	58.4309	5.46997	18.16	27.1118
AC000124.1	ENSG00000226770	0	0	0	0	0	0	0	0	0	0	0	0
AC000362.1	ENSG00000230820	0	0	0	0	0	0	0	0	0	0	0	0
AC000367.1	ENSG00000224981	0	0	0	0	0	0	0	0	0	0	0	0
AC000370.2	ENSG00000241921	0	2	0	0	1	1	0	10.4439	0	0	6.05333	4.51863
AC000374.1	ENSG00000227249	0	0	0	0	0	0	0	0	0	0	0	0
AC000403.1	ENSG00000264908	0	0	0	0	0	0	0	0	0	0	0	0
AC002044.4	ENSG00000272330	0	0	0	0	0	0	0	0	0	0	0	0
AC002056.3	ENSG00000213683	0	4	0	2	1	0	0	20.8878	0	10.9399	6.05333	0
AC002056.5	ENSG00000254499	0	0	0	0	0	0	0	0	0	0	0	0
AC002059.10	ENSG00000273216	0	0	0	0	0	0	0	0	0	0	0	0
AC002064.4	ENSG00000234459	0	0	0	0	0	0	0	0	0	0	0	0
AC002064.5	ENSG00000225498	0	0	0	0	0	0	0	0	0	0	0	0
AC002066.1	ENSG00000237813	5	3	9	4	4	2	30.8598	15.6658	37.5627	21.8799	24.2133	9.03726
AC002066.2	ENSG00000216076	0	0	0	0	0	0	0	0	0	0	0	0
AC002069.5	ENSG00000228928	2	0	0	0	0	1	12.3439	0	0	0	0	4.51863
AC002069.6	ENSG00000235639	0	0	0	0	0	0	0	0	0	0	0	0
AC002070.1	ENSG00000222647	0	0	0	0	0	0	0	0	0	0	0	0
AC002075.3	ENSG00000225898	0	0	0	0	0	0	0	0	0	0	0	0
AC002075.4	ENSG00000237729	0	0	0	0	0	0	0	0	0	0	0	0
AC002076.10	ENSG00000234695	0	1	0	1	0	1	0	5.22195	0	5.46997	0	4.51863
AC002115.5	ENSG00000224910	0	0	0	0	0	0	0	0	0	0	0	0
AC002115.9	ENSG00000267626	0	0	0	0	0	0	0	0	0	0	0	0
AC002116.7	ENSG00000267698	33	59	87	41	55	76	203.675	308.095	363.106	224.269	332.933	343.416
AC002116.8	ENSG00000248101	2	22	10	15	12	3	12.3439	114.883	41.7363	82.0496	72.6399	13.5559
AC002117.1	ENSG00000224505	5	18	14	13	14	18	30.8598	93.995	58.4309	71.1096	84.7466	81.3353
AC002127.2	ENSG00000227979	0	0	0	0	0	0	0	0	0	0	0	0
AC002127.4	ENSG00000233420	0	0	0	0	0	0	0	0	0	0	0	0
AC002128.5	ENSG00000271366	1	0	0	0	1	0	6.17197	0	0	0	6.05333	0
AC002306.1	ENSG00000259242	0	0	0	0	0	0	0	0	0	0	0	0
AC002310.10	ENSG00000260494	0	0	2	1	0	2	0	0	8.34727	5.46997	0	9.03726
AC002310.12	ENSG00000235560	33	58	67	54	40	53	203.675	302.873	279.634	295.378	242.133	239.487
AC002310.13	ENSG00000260869	58	76	115	73	78	93	357.974	396.868	479.968	399.308	472.16	420.232
AC002310.17	ENSG00000261588	0	0	0	0	0	0	0	0	0	0	0	0
AC002310.7	ENSG00000239791	7	13	17	25	14	25	43.2038	67.8853	70.9518	136.749	84.7466	112.966
AC002314.4	ENSG00000267190	0	0	0	0	0	0	0	0	0	0	0	0
AC002331.1	ENSG00000236481	0	0	0	0	0	0	0	0	0	0	0	0
AC002365.1	ENSG00000234469	0	0	0	0	0	0	0	0	0	0	0	0
AC002366.3	ENSG00000232392	0	0	0	0	0	0	0	0	0	0	0	0
AC002368.4	ENSG00000237741	0	0	0	0	0	0	0	0	0	0	0	0
AC002383.2	ENSG00000227863	0	3	1	2	0	1	0	15.6658	4.17363	10.9399	0	4.51863
AC002386.1	ENSG00000230941	0	0	0	0	0	0	0	0	0	0	0	0
AC002395.1	ENSG00000266269	0	0	0	0	0	0	0	0	0	0	0	0
AC002398.11	ENSG00000267439	9	5	14	2	9	5	55.5477	26.1097	58.4309	10.9399	54.4799	22.5931
AC002398.12	ENSG00000267328	0	2	2	0	0	1	0	10.4439	8.34727	0	0	4.51863
AC002398.13	ENSG00000267049	7	23	18	10	15	13	43.2038	120.105	75.1254	54.6997	90.7999	58.7422
AC002398.5	ENSG00000225872	0	0	0	0	0	0	0	0	0	0	0	0
AC002398.9	ENSG00000188223	2	26	31	49	20	29	12.3439	135.771	129.383	268.029	121.067	131.04
AC002400.1	ENSG00000261528	0	0	0	0	0	0	0	0	0	0	0	0
AC002401.1	ENSG00000236472	0	0	0	0	0	0	0	0	0	0	0	0
AC002429.4	ENSG00000231153	0	0	0	0	0	0	0	0	0	0	0	0
AC002429.5	ENSG00000236197	0	0	0	0	0	0	0	0	0	0	0	0
AC002451.1	ENSG00000269449	0	0	0	1	0	0	0	0	0	5.46997	0	0
AC002451.3	ENSG00000231170	0	0	0	0	0	0	0	0	0	0	0	0
AC002454.1	ENSG00000237819	0	0	3	0	0	0	0	0	12.5209	0	0	0
AC002456.2	ENSG00000223969	0	0	0	0	0	0	0	0	0	0	0	0
AC002463.3	ENSG00000223646	2	3	1	2	2	6	12.3439	15.6658	4.17363	10.9399	12.1067	27.1118
AC002465.2	ENSG00000238202	0	0	0	0	0	0	0	0	0	0	0	0
AC002467.7	ENSG00000241764	48	43	42	39	34	35	296.254	224.544	175.293	213.329	205.813	158.152
AC002472.1	ENSG00000269103	0	0	0	0	0	0	0	0	0	0	0	0
AC002472.11	ENSG00000226872	0	1	0	1	0	0	0	5.22195	0	5.46997	0	0
AC002472.13	ENSG00000187905	0	0	0	0	0	0	0	0	0	0	0	0
AC002477.1	ENSG00000264392	1	0	1	1	0	0	6.17197	0	4.17363	5.46997	0	0
AC002480.2	ENSG00000238033	0	0	0	0	0	0	0	0	0	0	0	0
AC002480.3	ENSG00000232759	0	0	0	0	0	0	0	0	0	0	0	0
AC002480.4	ENSG00000232949	0	0	0	0	0	0	0	0	0	0	0	0
AC002480.5	ENSG00000225541	0	0	0	0	0	0	0	0	0	0	0	0
AC002485.1	ENSG00000221281	0	0	0	0	0	0	0	0	0	0	0	0
AC002486.2	ENSG00000231525	0	0	0	0	0	0	0	0	0	0	0	0
AC002486.3	ENSG00000223866	0	0	0	0	0	0	0	0	0	0	0	0
AC002511.1	ENSG00000205786	0	0	0	0	0	0	0	0	0	0	0	0
AC002511.2	ENSG00000233214	0	0	0	0	0	0	0	0	0	0	0	0
AC002511.3	ENSG00000232680	0	0	0	0	0	0	0	0	0	0	0	0
AC002519.6	ENSG00000261457	0	0	1	0	0	0	0	0	4.17363	0	0	0
AC002519.8	ENSG00000259810	0	0	0	0	0	0	0	0	0	0	0	0
AC002523.1	ENSG00000242186	0	0	0	0	0	0	0	0	0	0	0	0
AC002539.1	ENSG00000230258	31	46	59	41	44	37	191.331	240.209	246.244	224.269	266.346	167.189
AC002539.2	ENSG00000252100	0	0	0	0	0	0	0	0	0	0	0	0
AC002542.2	ENSG00000227532	0	0	0	0	0	0	0	0	0	0	0	0
AC002543.2	ENSG00000235945	0	2	0	0	1	0	0	10.4439	0	0	6.05333	0
AC002550.5	ENSG00000261312	0	0	0	0	0	0	0	0	0	0	0	0
AC002551.1	ENSG00000261736	0	0	0	0	0	0	0	0	0	0	0	0
AC002553.1	ENSG00000227782	0	0	0	0	0	0	0	0	0	0	0	0
AC002553.4	ENSG00000233979	0	0	0	0	0	0	0	0	0	0	0	0
AC002558.1	ENSG00000221016	0	0	0	0	0	0	0	0	0	0	0	0
AC002978.1	ENSG00000221259	0	0	0	0	0	0	0	0	0	0	0	0
AC002979.1	ENSG00000221386	0	0	0	0	0	0	0	0	0	0	0	0
AC002981.1	ENSG00000252111	0	0	0	0	0	0	0	0	0	0	0	0
AC002984.2	ENSG00000267005	0	0	0	0	0	0	0	0	0	0	0	0
AC002985.3	ENSG00000268193	16	22	16	13	15	16	98.7515	114.883	66.7782	71.1096	90.7999	72.298
AC002992.1	ENSG00000252586	0	0	0	0	0	0	0	0	0	0	0	0
AC002994.1	ENSG00000196861	0	0	0	0	0	0	0	0	0	0	0	0
AC003001.1	ENSG00000264517	0	0	0	0	0	0	0	0	0	0	0	0
AC003002.4	ENSG00000268133	0	3	5	2	0	1	0	15.6658	20.8682	10.9399	0	4.51863
AC003002.6	ENSG00000269533	0	20	28	22	13	5	0	104.439	116.862	120.339	78.6933	22.5931
AC003003.5	ENSG00000188477	0	0	0	0	0	0	0	0	0	0	0	0
AC003005.2	ENSG00000268266	6	8	7	4	8	3	37.0318	41.7756	29.2154	21.8799	48.4266	13.5559
AC003005.4	ENSG00000268107	4	6	4	5	8	6	24.6879	31.3317	16.6945	27.3499	48.4266	27.1118
AC003006.1	ENSG00000264453	0	0	0	0	0	0	0	0	0	0	0	0
AC003006.7	ENSG00000269026	5	16	9	12	12	12	30.8598	83.5511	37.5627	65.6397	72.6399	54.2235
AC003009.1	ENSG00000262011	0	0	0	0	0	0	0	0	0	0	0	0
AC003009.2	ENSG00000262235	0	0	0	0	0	0	0	0	0	0	0	0
AC003029.1	ENSG00000248594	0	0	0	0	0	0	0	0	0	0	0	0
AC003035.1	ENSG00000264331	0	0	0	0	0	0	0	0	0	0	0	0
AC003043.1	ENSG00000268413	0	0	0	0	0	0	0	0	0	0	0	0
AC003045.1	ENSG00000214684	0	0	0	0	0	0	0	0	0	0	0	0
AC003051.1	ENSG00000227517	2	0	2	1	1	1	12.3439	0	8.34727	5.46997	6.05333	4.51863
AC003075.4	ENSG00000237773	0	0	0	0	0	0	0	0	0	0	0	0
AC003079.1	ENSG00000203505	0	0	0	0	0	0	0	0	0	0	0	0
AC003080.4	ENSG00000234358	0	0	0	0	0	0	0	0	0	0	0	0
AC003084.2	ENSG00000234826	0	0	0	0	0	0	0	0	0	0	0	0
AC003088.1	ENSG00000226965	0	0	0	1	0	0	0	0	0	5.46997	0	0
AC003090.1	ENSG00000223561	2	1	7	4	2	2	12.3439	5.22195	29.2154	21.8799	12.1067	9.03726
AC003092.1	ENSG00000236453	0	0	1	0	0	0	0	0	4.17363	0	0	0
AC003092.2	ENSG00000236938	0	0	0	0	0	0	0	0	0	0	0	0
AC003101.1	ENSG00000228768	0	0	0	0	0	0	0	0	0	0	0	0
AC003102.1	ENSG00000214921	0	0	0	0	0	0	0	0	0	0	0	0
AC003102.3	ENSG00000267750	38	43	71	28	37	36	234.535	224.544	296.328	153.159	223.973	162.671
AC003104.1	ENSG00000236194	0	0	0	1	2	0	0	0	0	5.46997	12.1067	0
AC003658.1	ENSG00000221278	0	0	0	0	0	0	0	0	0	0	0	0
AC003664.1	ENSG00000234634	0	0	0	0	0	0	0	0	0	0	0	0
AC003665.1	ENSG00000234494	118	137	205	141	122	170	728.292	715.406	855.595	771.266	738.506	768.167
AC003666.1	ENSG00000222133	0	0	0	0	0	0	0	0	0	0	0	0
AC003681.1	ENSG00000221736	0	0	0	0	0	0	0	0	0	0	0	0
AC003682.16	ENSG00000268392	0	2	2	0	2	0	0	10.4439	8.34727	0	12.1067	0
AC003682.17	ENSG00000269097	0	0	0	0	0	0	0	0	0	0	0	0
AC003956.1	ENSG00000268564	0	0	0	0	0	0	0	0	0	0	0	0
AC003958.2	ENSG00000234859	0	0	0	0	0	0	0	0	0	0	0	0
AC003958.6	ENSG00000108516	0	0	0	0	0	0	0	0	0	0	0	0
AC003968.1	ENSG00000221418	0	0	0	0	0	0	0	0	0	0	0	0
AC003973.1	ENSG00000269615	0	0	0	0	0	0	0	0	0	0	0	0
AC003973.4	ENSG00000269504	1	1	1	3	1	2	6.17197	5.22195	4.17363	16.4099	6.05333	9.03726
AC003973.5	ENSG00000269199	1	0	0	0	0	0	6.17197	0	0	0	0	0
AC003973.6	ENSG00000271095	0	0	0	0	0	0	0	0	0	0	0	0
AC003984.1	ENSG00000235139	19	22	28	21	19	29	117.267	114.883	116.862	114.869	115.013	131.04
AC003985.1	ENSG00000233824	0	0	0	0	0	0	0	0	0	0	0	0
AC003986.5	ENSG00000229533	0	0	0	0	0	0	0	0	0	0	0	0
AC003986.6	ENSG00000232821	0	0	0	0	0	0	0	0	0	0	0	0
AC003986.7	ENSG00000236536	0	0	0	0	0	0	0	0	0	0	0	0
AC003988.1	ENSG00000234223	0	0	0	0	0	0	0	0	0	0	0	0
AC003989.3	ENSG00000243621	0	0	0	0	0	0	0	0	0	0	0	0
AC003989.4	ENSG00000227948	0	0	0	0	0	0	0	0	0	0	0	0
AC003991.3	ENSG00000228113	19	18	30	15	22	22	117.267	93.995	125.209	82.0496	133.173	99.4098
AC004000.1	ENSG00000264952	0	0	0	0	0	0	0	0	0	0	0	0
AC004004.2	ENSG00000270317	0	0	0	0	0	0	0	0	0	0	0	0
AC004006.2	ENSG00000228711	0	0	0	0	0	0	0	0	0	0	0	0
AC004009.3	ENSG00000224322	0	0	0	0	0	0	0	0	0	0	0	0
AC004012.1	ENSG00000233942	0	0	0	0	0	0	0	0	0	0	0	0
AC004014.3	ENSG00000229603	1	0	1	0	0	1	6.17197	0	4.17363	0	0	4.51863
AC004014.4	ENSG00000227968	0	0	0	0	0	0	0	0	0	0	0	0
AC004016.1	ENSG00000238976	0	0	0	0	0	0	0	0	0	0	0	0
AC004016.2	ENSG00000234999	0	0	0	0	0	0	0	0	0	0	0	0
AC004017.1	ENSG00000268948	0	0	0	0	0	0	0	0	0	0	0	0
AC004019.10	ENSG00000229492	0	0	0	0	0	0	0	0	0	0	0	0
AC004019.13	ENSG00000236754	0	0	0	0	0	0	0	0	0	0	0	0
AC004019.18	ENSG00000272675	0	0	0	0	0	0	0	0	0	0	0	0
AC004022.7	ENSG00000237160	0	0	0	0	0	0	0	0	0	0	0	0
AC004022.8	ENSG00000228751	0	0	0	0	0	0	0	0	0	0	0	0
AC004041.2	ENSG00000223442	53	68	81	48	63	65	327.114	355.092	338.064	262.559	381.36	293.711
AC004051.2	ENSG00000246774	0	0	0	0	0	0	0	0	0	0	0	0
AC004052.1	ENSG00000215999	0	0	0	0	0	0	0	0	0	0	0	0
AC004053.1	ENSG00000245384	160	186	219	158	145	166	987.515	971.282	914.026	864.256	877.732	750.092
AC004054.1	ENSG00000248984	0	0	0	0	0	0	0	0	0	0	0	0
AC004057.1	ENSG00000196656	0	0	0	0	1	0	0	0	0	0	6.05333	0
AC004062.2	ENSG00000251312	0	0	0	0	0	0	0	0	0	0	0	0
AC004063.1	ENSG00000250670	0	0	1	0	0	0	0	0	4.17363	0	0	0
AC004066.2	ENSG00000216425	0	0	0	0	0	0	0	0	0	0	0	0
AC004066.3	ENSG00000250522	0	0	0	0	0	0	0	0	0	0	0	0
AC004067.5	ENSG00000273447	0	0	0	0	0	0	0	0	0	0	0	0
AC004069.1	ENSG00000251473	0	0	0	0	0	0	0	0	0	0	0	0
AC004069.2	ENSG00000251259	1	5	3	6	3	2	6.17197	26.1097	12.5209	32.8198	18.16	9.03726
AC004070.1	ENSG00000231110	0	0	0	0	0	0	0	0	0	0	0	0
AC004074.3	ENSG00000230311	0	0	0	1	0	1	0	0	0	5.46997	0	4.51863
AC004074.4	ENSG00000237014	0	0	0	0	0	0	0	0	0	0	0	0
AC004076.7	ENSG00000268533	44	46	66	44	35	66	271.567	240.209	275.46	240.679	211.866	298.229
AC004076.9	ENSG00000268163	61	77	89	70	56	72	376.49	402.09	371.453	382.898	338.986	325.341
AC004079.1	ENSG00000266055	0	0	0	0	0	0	0	0	0	0	0	0
AC004112.4	ENSG00000226851	692	738	942	680	538	861	4271	3853.8	3931.56	3719.58	3256.69	3890.54
AC004112.5	ENSG00000232922	0	0	0	0	0	0	0	0	0	0	0	0
AC004112.7	ENSG00000236232	0	0	0	0	0	0	0	0	0	0	0	0
AC004125.3	ENSG00000260264	0	0	0	0	0	0	0	0	0	0	0	0
AC004129.7	ENSG00000234406	0	0	1	0	0	0	0	0	4.17363	0	0	0
AC004129.9	ENSG00000213798	1	3	0	2	2	1	6.17197	15.6658	0	10.9399	12.1067	4.51863
AC004156.3	ENSG00000267666	0	2	6	2	0	1	0	10.4439	25.0418	10.9399	0	4.51863
AC004158.2	ENSG00000261008	5	8	10	6	6	10	30.8598	41.7756	41.7363	32.8198	36.32	45.1863
AC004158.3	ENSG00000260664	0	0	0	0	0	0	0	0	0	0	0	0
AC004159.1	ENSG00000230853	0	0	0	0	0	0	0	0	0	0	0	0
AC004160.4	ENSG00000230435	0	0	0	0	0	0	0	0	0	0	0	0
AC004166.6	ENSG00000184616	5	4	12	3	4	5	30.8598	20.8878	50.0836	16.4099	24.2133	22.5931
AC004221.2	ENSG00000267778	0	0	3	2	0	2	0	0	12.5209	10.9399	0	9.03726
AC004231.2	ENSG00000234477	0	0	0	0	0	0	0	0	0	0	0	0
AC004237.1	ENSG00000230612	0	1	1	0	1	2	0	5.22195	4.17363	0	6.05333	9.03726
AC004257.1	ENSG00000269635	0	0	0	0	0	0	0	0	0	0	0	0
AC004257.3	ENSG00000270143	24	29	48	28	24	35	148.127	151.436	200.334	153.159	145.28	158.152
AC004381.6	ENSG00000005189	374	425	573	449	419	539	2308.32	2219.33	2391.49	2456.02	2536.34	2435.54
AC004381.7	ENSG00000260510	0	0	0	1	0	1	0	0	0	5.46997	0	4.51863
AC004383.3	ENSG00000226107	7	15	16	9	6	8	43.2038	78.3292	66.7782	49.2297	36.32	36.149
AC004386.3	ENSG00000226515	0	0	0	0	0	0	0	0	0	0	0	0
AC004386.4	ENSG00000213269	0	1	0	0	0	0	0	5.22195	0	0	0	0
AC004410.3	ENSG00000273309	1	1	0	0	0	0	6.17197	5.22195	0	0	0	0
AC004447.2	ENSG00000269131	257	326	455	313	310	391	1586.2	1702.35	1899	1712.1	1876.53	1766.78
AC004448.2	ENSG00000227078	0	0	0	0	0	0	0	0	0	0	0	0
AC004448.5	ENSG00000235979	4	5	6	4	2	3	24.6879	26.1097	25.0418	21.8799	12.1067	13.5559
AC004449.6	ENSG00000261204	5	5	5	1	4	5	30.8598	26.1097	20.8682	5.46997	24.2133	22.5931
AC004453.8	ENSG00000146677	0	0	0	0	0	0	0	0	0	0	0	0
AC004458.1	ENSG00000238385	0	0	0	0	0	0	0	0	0	0	0	0
AC004460.1	ENSG00000221379	0	0	0	0	0	0	0	0	0	0	0	0
AC004461.4	ENSG00000237347	0	0	0	0	0	0	0	0	0	0	0	0
AC004463.6	ENSG00000260924	6	8	23	5	8	17	37.0318	41.7756	95.9936	27.3499	48.4266	76.8167
AC004466.1	ENSG00000268069	12	6	13	7	14	11	74.0636	31.3317	54.2572	38.2898	84.7466	49.7049
AC004471.10	ENSG00000272682	2	0	8	3	1	6	12.3439	0	33.3891	16.4099	6.05333	27.1118
AC004471.9	ENSG00000223461	0	1	1	1	1	6	0	5.22195	4.17363	5.46997	6.05333	27.1118
AC004485.3	ENSG00000228944	0	1	1	0	1	1	0	5.22195	4.17363	0	6.05333	4.51863
AC004490.1	ENSG00000267122	0	1	1	0	0	1	0	5.22195	4.17363	0	0	4.51863
AC004492.1	ENSG00000221356	0	0	0	0	0	0	0	0	0	0	0	0
AC004510.3	ENSG00000267308	0	0	0	0	0	0	0	0	0	0	0	0
AC004520.1	ENSG00000266430	0	0	0	0	0	0	0	0	0	0	0	0
AC004528.1	ENSG00000269169	0	0	0	0	0	0	0	0	0	0	0	0
AC004528.4	ENSG00000266990	0	0	1	1	0	0	0	0	4.17363	5.46997	0	0
AC004535.2	ENSG00000236414	0	0	0	0	0	0	0	0	0	0	0	0
AC004538.3	ENSG00000230333	2	0	1	1	3	0	12.3439	0	4.17363	5.46997	18.16	0
AC004540.4	ENSG00000225792	0	1	5	1	2	0	0	5.22195	20.8682	5.46997	12.1067	0
AC004540.5	ENSG00000214870	1	2	0	0	1	1	6.17197	10.4439	0	0	6.05333	4.51863
AC004543.1	ENSG00000221576	0	0	0	0	0	0	0	0	0	0	0	0
AC004543.2	ENSG00000237921	0	0	0	0	0	0	0	0	0	0	0	0
AC004549.6	ENSG00000229893	1	1	0	0	0	1	6.17197	5.22195	0	0	0	4.51863
AC004552.1	ENSG00000264746	0	0	0	0	0	0	0	0	0	0	0	0
AC004562.1	ENSG00000237560	1	0	0	1	1	0	6.17197	0	0	5.46997	6.05333	0
AC004593.3	ENSG00000235669	0	0	0	0	1	0	0	0	0	0	6.05333	0
AC004595.1	ENSG00000266862	0	0	0	0	0	0	0	0	0	0	0	0
AC004603.4	ENSG00000225877	0	0	0	0	0	0	0	0	0	0	0	0
AC004623.2	ENSG00000267755	0	0	0	0	0	0	0	0	0	0	0	0
AC004637.1	ENSG00000267304	0	0	0	0	0	0	0	0	0	0	0	0
AC004655.1	ENSG00000264224	0	0	0	0	0	0	0	0	0	0	0	0
AC004656.1	ENSG00000265506	0	0	0	0	0	0	0	0	0	0	0	0
AC004673.1	ENSG00000221786	0	0	0	0	0	0	0	0	0	0	0	0
AC004691.5	ENSG00000229263	0	0	0	0	1	0	0	0	0	0	6.05333	0
AC004692.4	ENSG00000228680	0	0	0	0	0	0	0	0	0	0	0	0
AC004692.5	ENSG00000213717	0	0	0	0	0	0	0	0	0	0	0	0
AC004699.1	ENSG00000223201	0	0	0	0	0	0	0	0	0	0	0	0
AC004702.2	ENSG00000263494	0	0	0	0	0	1	0	0	0	0	0	4.51863
AC004706.1	ENSG00000256806	5	0	0	0	0	0	30.8598	0	0	0	0	0
AC004744.3	ENSG00000226522	0	0	0	0	0	0	0	0	0	0	0	0
AC004745.1	ENSG00000221192	0	0	0	0	0	0	0	0	0	0	0	0
AC004769.1	ENSG00000263954	0	0	0	0	0	0	0	0	0	0	0	0
AC004771.1	ENSG00000203562	2	0	1	1	3	3	12.3439	0	4.17363	5.46997	18.16	13.5559
AC004775.5	ENSG00000272203	0	0	2	1	0	1	0	0	8.34727	5.46997	0	4.51863
AC004791.2	ENSG00000267453	0	0	0	0	0	0	0	0	0	0	0	0
AC004797.1	ENSG00000229944	0	0	0	0	0	0	0	0	0	0	0	0
AC004812.1	ENSG00000263913	0	0	0	0	0	0	0	0	0	0	0	0
AC004817.1	ENSG00000267901	0	0	0	0	0	0	0	0	0	0	0	0
AC004824.1	ENSG00000266727	0	0	0	0	0	0	0	0	0	0	0	0
AC004824.2	ENSG00000269468	0	0	0	0	0	0	0	0	0	0	0	0
AC004832.1	ENSG00000203606	1	2	2	2	4	1	6.17197	10.4439	8.34727	10.9399	24.2133	4.51863
AC004837.3	ENSG00000106540	0	0	0	0	0	0	0	0	0	0	0	0
AC004837.4	ENSG00000231951	0	0	0	0	0	0	0	0	0	0	0	0
AC004837.5	ENSG00000228554	1	0	0	2	0	1	6.17197	0	0	10.9399	0	4.51863
AC004840.8	ENSG00000230914	0	1	2	3	1	3	0	5.22195	8.34727	16.4099	6.05333	13.5559
AC004840.9	ENSG00000175873	235	245	360	232	212	275	1450.41	1279.38	1502.51	1269.03	1283.31	1242.62
AC004851.1	ENSG00000252378	0	0	0	0	0	0	0	0	0	0	0	0
AC004854.4	ENSG00000234183	1	0	1	1	1	6	6.17197	0	4.17363	5.46997	6.05333	27.1118
AC004854.5	ENSG00000230160	0	0	2	0	0	0	0	0	8.34727	0	0	0
AC004862.6	ENSG00000232667	0	0	0	0	0	0	0	0	0	0	0	0
AC004866.1	ENSG00000223514	0	0	0	0	0	0	0	0	0	0	0	0
AC004866.3	ENSG00000224134	0	0	0	0	0	0	0	0	0	0	0	0
AC004869.2	ENSG00000230680	0	0	0	0	0	0	0	0	0	0	0	0
AC004869.3	ENSG00000240355	0	0	0	0	0	0	0	0	0	0	0	0
AC004870.3	ENSG00000229192	0	0	1	0	0	0	0	0	4.17363	0	0	0
AC004870.4	ENSG00000223829	0	0	0	0	0	0	0	0	0	0	0	0
AC004870.5	ENSG00000214754	0	0	0	0	0	0	0	0	0	0	0	0
AC004875.1	ENSG00000221690	0	0	0	0	0	0	0	0	0	0	0	0
AC004878.2	ENSG00000224804	0	0	1	2	2	0	0	0	4.17363	10.9399	12.1067	0
AC004878.3	ENSG00000198632	11	8	6	10	9	9	67.8916	41.7756	25.0418	54.6997	54.4799	40.6676
AC004878.5	ENSG00000205508	0	0	0	0	0	0	0	0	0	0	0	0
AC004878.6	ENSG00000205506	0	0	0	0	0	0	0	0	0	0	0	0
AC004878.7	ENSG00000249595	0	0	0	0	0	0	0	0	0	0	0	0
AC004878.8	ENSG00000254977	0	0	0	0	0	0	0	0	0	0	0	0
AC004889.1	ENSG00000256178	0	0	0	0	0	0	0	0	0	0	0	0
AC004893.10	ENSG00000238109	0	0	0	0	0	0	0	0	0	0	0	0
AC004893.11	ENSG00000242687	33	41	95	56	44	59	203.675	214.1	396.495	306.318	266.346	266.599
AC004895.1	ENSG00000264605	0	0	0	0	0	0	0	0	0	0	0	0
AC004895.4	ENSG00000231704	0	2	1	0	3	0	0	10.4439	4.17363	0	18.16	0
AC004899.1	ENSG00000267970	0	0	0	0	0	0	0	0	0	0	0	0
AC004899.3	ENSG00000225705	0	0	0	0	0	0	0	0	0	0	0	0
AC004901.1	ENSG00000232072	0	0	1	0	1	1	0	0	4.17363	0	6.05333	4.51863
AC004906.3	ENSG00000237286	0	0	0	0	1	0	0	0	0	0	6.05333	0
AC004911.2	ENSG00000226592	0	0	0	0	0	0	0	0	0	0	0	0
AC004917.1	ENSG00000177820	0	0	6	0	5	0	0	0	25.0418	0	30.2666	0
AC004920.2	ENSG00000228085	0	0	0	0	0	0	0	0	0	0	0	0
AC004920.3	ENSG00000236046	0	0	0	0	0	0	0	0	0	0	0	0
AC004924.1	ENSG00000221553	0	0	0	0	0	0	0	0	0	0	0	0
AC004938.5	ENSG00000225443	0	0	0	0	0	0	0	0	0	0	0	0
AC004941.3	ENSG00000228151	0	0	0	0	0	0	0	0	0	0	0	0
AC004941.5	ENSG00000231397	0	0	0	0	0	0	0	0	0	0	0	0
AC004943.1	ENSG00000265573	0	0	0	0	0	0	0	0	0	0	0	0
AC004945.1	ENSG00000222024	0	0	0	0	0	0	0	0	0	0	0	0
AC004947.2	ENSG00000233760	0	1	0	0	0	0	0	5.22195	0	0	0	0
AC004951.5	ENSG00000239556	2	4	6	11	4	3	12.3439	20.8878	25.0418	60.1697	24.2133	13.5559
AC004951.6	ENSG00000228434	10	11	21	14	8	10	61.7197	57.4414	87.6463	76.5796	48.4266	45.1863
AC004967.7	ENSG00000243554	48	74	98	78	74	91	296.254	386.424	409.016	426.658	447.946	411.195
AC004969.1	ENSG00000223029	0	0	0	0	0	0	0	0	0	0	0	0
AC004980.1	ENSG00000221249	0	0	0	0	0	0	0	0	0	0	0	0
AC004980.10	ENSG00000214243	0	0	0	0	0	0	0	0	0	0	0	0
AC004980.11	ENSG00000185040	0	3	0	1	1	2	0	15.6658	0	5.46997	6.05333	9.03726
AC004980.7	ENSG00000205485	170	224	314	270	222	309	1049.23	1169.72	1310.52	1476.89	1343.84	1396.26
AC004980.8	ENSG00000250778	0	0	0	1	0	0	0	0	0	5.46997	0	0
AC004980.9	ENSG00000230305	3	9	8	19	6	6	18.5159	46.9975	33.3891	103.929	36.32	27.1118
AC004985.12	ENSG00000241057	3	0	1	5	0	2	18.5159	0	4.17363	27.3499	0	9.03726
AC004987.10	ENSG00000231198	0	0	0	0	0	0	0	0	0	0	0	0
AC004987.9	ENSG00000233225	1	0	6	1	0	0	6.17197	0	25.0418	5.46997	0	0
AC004988.1	ENSG00000203446	0	0	0	0	0	0	0	0	0	0	0	0
AC005000.1	ENSG00000255927	0	0	0	0	1	0	0	0	0	0	6.05333	0
AC005000.2	ENSG00000264759	0	0	0	0	0	0	0	0	0	0	0	0
AC005003.1	ENSG00000213888	18	16	26	20	12	31	111.095	83.5511	108.514	109.399	72.6399	140.077
AC005007.3	ENSG00000230370	0	0	0	0	0	0	0	0	0	0	0	0
AC005008.2	ENSG00000237896	0	0	0	0	0	0	0	0	0	0	0	0
AC005008.3	ENSG00000226671	0	0	0	0	0	0	0	0	0	0	0	0
AC005009.1	ENSG00000231255	0	0	0	0	0	0	0	0	0	0	0	0
AC005009.2	ENSG00000233073	0	0	0	0	0	0	0	0	0	0	0	0
AC005013.1	ENSG00000255690	0	0	0	0	0	0	0	0	0	0	0	0
AC005013.5	ENSG00000228421	0	0	0	0	0	0	0	0	0	0	0	0
AC005014.5	ENSG00000224280	2	0	0	0	0	1	12.3439	0	0	0	0	4.51863
AC005017.2	ENSG00000174495	0	0	0	0	0	0	0	0	0	0	0	0
AC005019.2	ENSG00000213875	1	0	0	0	0	0	6.17197	0	0	0	0	0
AC005019.3	ENSG00000224330	0	0	0	0	0	0	0	0	0	0	0	0
AC005020.1	ENSG00000265324	0	0	0	0	0	0	0	0	0	0	0	0
AC005022.1	ENSG00000224017	0	0	0	0	0	0	0	0	0	0	0	0
AC005027.3	ENSG00000236310	0	0	0	0	0	0	0	0	0	0	0	0
AC005029.1	ENSG00000232458	0	0	0	0	0	0	0	0	0	0	0	0
AC005033.6	ENSG00000233872	0	0	0	0	0	0	0	0	0	0	0	0
AC005034.2	ENSG00000230477	0	0	0	0	0	0	0	0	0	0	0	0
AC005034.3	ENSG00000226247	0	0	0	0	0	0	0	0	0	0	0	0
AC005037.1	ENSG00000224346	0	0	0	0	1	0	0	0	0	0	6.05333	0
AC005037.2	ENSG00000221530	0	0	0	0	0	0	0	0	0	0	0	0
AC005037.3	ENSG00000183308	15	14	27	16	15	23	92.5795	73.1072	112.688	87.5195	90.7999	103.928
AC005037.4	ENSG00000226658	0	0	0	0	0	0	0	0	0	0	0	0
AC005037.6	ENSG00000235318	0	0	0	0	0	0	0	0	0	0	0	0
AC005040.3	ENSG00000226905	0	0	0	0	0	0	0	0	0	0	0	0
AC005041.11	ENSG00000234521	0	0	0	0	0	0	0	0	0	0	0	0
AC005041.17	ENSG00000258821	6	2	3	2	4	6	37.0318	10.4439	12.5209	10.9399	24.2133	27.1118
AC005042.2	ENSG00000227331	0	0	0	0	0	0	0	0	0	0	0	0
AC005042.3	ENSG00000231675	0	0	0	0	0	0	0	0	0	0	0	0
AC005042.4	ENSG00000204380	2	4	9	8	5	1	12.3439	20.8878	37.5627	43.7598	30.2666	4.51863
AC005042.5	ENSG00000228586	0	0	0	0	0	0	0	0	0	0	0	0
AC005048.1	ENSG00000216085	0	0	0	0	0	0	0	0	0	0	0	0
AC005062.2	ENSG00000243004	0	10	5	11	3	13	0	52.2195	20.8682	60.1697	18.16	58.7422
AC005071.1	ENSG00000222482	0	0	0	0	0	0	0	0	0	0	0	0
AC005076.5	ENSG00000224046	24	32	36	22	15	28	148.127	167.102	150.251	120.339	90.7999	126.522
AC005077.12	ENSG00000227038	2	5	9	3	1	4	12.3439	26.1097	37.5627	16.4099	6.05333	18.0745
AC005077.14	ENSG00000230882	5	8	17	15	4	19	30.8598	41.7756	70.9518	82.0496	24.2133	85.8539
AC005077.5	ENSG00000228829	0	0	0	0	0	0	0	0	0	0	0	0
AC005077.7	ENSG00000224273	1	3	2	0	1	1	6.17197	15.6658	8.34727	0	6.05333	4.51863
AC005077.8	ENSG00000213549	0	0	0	0	0	0	0	0	0	0	0	0
AC005077.9	ENSG00000241778	0	0	0	0	0	0	0	0	0	0	0	0
AC005082.1	ENSG00000214871	16	21	19	24	22	21	98.7515	109.661	79.2991	131.279	133.173	94.8912
AC005082.12	ENSG00000226816	3	0	0	0	0	2	18.5159	0	0	0	0	9.03726
AC005083.1	ENSG00000233834	5	0	1	1	2	0	30.8598	0	4.17363	5.46997	12.1067	0
AC005086.1	ENSG00000230110	0	0	0	0	0	0	0	0	0	0	0	0
AC005086.2	ENSG00000256295	0	0	0	0	0	0	0	0	0	0	0	0
AC005086.3	ENSG00000258040	0	0	0	0	0	0	0	0	0	0	0	0
AC005086.4	ENSG00000258093	0	0	0	0	0	0	0	0	0	0	0	0
AC005088.1	ENSG00000264642	0	0	0	0	0	0	0	0	0	0	0	0
AC005094.2	ENSG00000229949	0	0	0	0	0	0	0	0	0	0	0	0
AC005102.1	ENSG00000219039	0	0	0	0	0	0	0	0	0	0	0	0
AC005104.3	ENSG00000223374	2	3	6	5	1	2	12.3439	15.6658	25.0418	27.3499	6.05333	9.03726
AC005105.2	ENSG00000225286	0	0	0	0	0	0	0	0	0	0	0	0
AC005150.1	ENSG00000248431	0	0	0	0	0	1	0	0	0	0	0	4.51863
AC005152.3	ENSG00000228639	0	0	0	0	0	0	0	0	0	0	0	0
AC005154.6	ENSG00000196295	409	490	628	461	460	615	2524.33	2558.75	2621.04	2521.66	2784.53	2778.96
AC005154.7	ENSG00000244480	0	0	0	0	0	0	0	0	0	0	0	0
AC005154.8	ENSG00000226874	0	0	0	0	0	0	0	0	0	0	0	0
AC005159.1	ENSG00000221262	0	0	0	0	0	0	0	0	0	0	0	0
AC005160.3	ENSG00000227658	0	0	0	0	0	0	0	0	0	0	0	0
AC005161.1	ENSG00000221279	0	0	0	0	0	0	0	0	0	0	0	0
AC005162.4	ENSG00000229452	0	0	0	0	0	0	0	0	0	0	0	0
AC005162.5	ENSG00000233517	0	0	0	0	0	0	0	0	0	0	0	0
AC005176.1	ENSG00000269519	0	0	0	0	0	0	0	0	0	0	0	0
AC005176.2	ENSG00000268153	0	0	0	0	0	0	0	0	0	0	0	0
AC005176.3	ENSG00000268243	0	0	0	0	0	0	0	0	0	0	0	0
AC005178.1	ENSG00000251243	0	0	0	0	0	0	0	0	0	0	0	0
AC005189.6	ENSG00000229497	0	0	0	0	0	0	0	0	0	0	0	0
AC005195.1	ENSG00000263545	0	0	0	0	0	0	0	0	0	0	0	0
AC005197.2	ENSG00000269694	0	0	0	0	0	0	0	0	0	0	0	0
AC005215.1	ENSG00000252831	0	0	0	0	0	0	0	0	0	0	0	0
AC005220.3	ENSG00000236352	0	0	0	0	1	0	0	0	0	0	6.05333	0
AC005224.2	ENSG00000231595	18	23	31	17	14	39	111.095	120.105	129.383	92.9895	84.7466	176.226
AC005229.1	ENSG00000264918	0	0	0	0	0	0	0	0	0	0	0	0
AC005229.5	ENSG00000213210	0	0	0	0	0	0	0	0	0	0	0	0
AC005229.7	ENSG00000213209	0	0	0	0	0	0	0	0	0	0	0	0
AC005235.1	ENSG00000236653	0	0	0	0	0	0	0	0	0	0	0	0
AC005237.2	ENSG00000235861	0	0	0	0	0	0	0	0	0	0	0	0
AC005237.4	ENSG00000225521	0	2	0	0	0	0	0	10.4439	0	0	0	0
AC005253.2	ENSG00000268030	36	42	47	39	50	44	222.191	219.322	196.161	213.329	302.666	198.82
AC005253.4	ENSG00000268983	1	0	0	0	0	0	6.17197	0	0	0	0	0
AC005255.3	ENSG00000256210	0	1	0	0	1	0	0	5.22195	0	0	6.05333	0
AC005255.5	ENSG00000269552	0	0	0	0	0	0	0	0	0	0	0	0
AC005255.6	ENSG00000172148	0	0	0	0	0	0	0	0	0	0	0	0
AC005256.1	ENSG00000267073	0	0	0	0	0	0	0	0	0	0	0	0
AC005262.2	ENSG00000267688	0	0	0	0	0	0	0	0	0	0	0	0
AC005262.3	ENSG00000267139	0	0	0	0	0	0	0	0	0	0	0	0
AC005262.4	ENSG00000266944	0	0	0	0	0	0	0	0	0	0	0	0
AC005264.2	ENSG00000267551	0	1	0	1	0	0	0	5.22195	0	5.46997	0	0
AC005276.1	ENSG00000197462	0	0	0	0	0	0	0	0	0	0	0	0
AC005280.1	ENSG00000170468	713	869	1156	864	785	1139	4400.61	4537.87	4824.72	4726.06	4751.86	5146.72
AC005281.1	ENSG00000226690	1	1	4	2	1	0	6.17197	5.22195	16.6945	10.9399	6.05333	0
AC005281.2	ENSG00000225606	0	0	0	0	0	0	0	0	0	0	0	0
AC005284.1	ENSG00000221701	0	0	0	0	0	0	0	0	0	0	0	0
AC005288.1	ENSG00000265904	0	0	0	0	0	0	0	0	0	0	0	0
AC005300.5	ENSG00000236325	0	0	0	0	0	0	0	0	0	0	0	0
AC005301.8	ENSG00000235343	7	0	7	3	1	2	43.2038	0	29.2154	16.4099	6.05333	9.03726
AC005304.1	ENSG00000233852	0	0	0	0	0	0	0	0	0	0	0	0
AC005306.3	ENSG00000267283	5	10	11	8	6	17	30.8598	52.2195	45.91	43.7598	36.32	76.8167
AC005307.1	ENSG00000260725	6	11	9	8	3	8	37.0318	57.4414	37.5627	43.7598	18.16	36.149
AC005307.3	ENSG00000267243	124	165	204	143	140	196	765.324	861.621	851.421	782.206	847.466	885.651
AC005324.6	ENSG00000233002	0	0	0	1	0	0	0	0	0	5.46997	0	0
AC005324.7	ENSG00000233193	0	0	0	0	0	0	0	0	0	0	0	0
AC005326.2	ENSG00000231812	0	1	0	0	0	0	0	5.22195	0	0	0	0
AC005329.7	ENSG00000248015	151	199	257	193	160	219	931.967	1039.17	1072.62	1055.7	968.532	989.579
AC005330.2	ENSG00000267372	0	0	0	0	0	0	0	0	0	0	0	0
AC005336.4	ENSG00000267056	9	11	6	10	6	10	55.5477	57.4414	25.0418	54.6997	36.32	45.1863
AC005336.5	ENSG00000267218	0	0	0	0	0	0	0	0	0	0	0	0
AC005339.2	ENSG00000268565	0	0	0	0	0	0	0	0	0	0	0	0
AC005351.1	ENSG00000248493	0	0	0	0	0	0	0	0	0	0	0	0
AC005355.1	ENSG00000250994	0	1	12	0	1	0	0	5.22195	50.0836	0	6.05333	0
AC005355.2	ENSG00000251169	0	0	0	0	0	0	0	0	0	0	0	0
AC005356.1	ENSG00000262686	0	0	0	0	0	0	0	0	0	0	0	0
AC005357.1	ENSG00000266906	0	0	0	0	0	0	0	0	0	0	0	0
AC005358.1	ENSG00000273452	0	0	0	0	0	0	0	0	0	0	0	0
AC005358.3	ENSG00000227274	0	0	0	0	0	0	0	0	0	0	0	0
AC005363.9	ENSG00000255513	0	0	0	0	0	0	0	0	0	0	0	0
AC005370.1	ENSG00000252968	0	0	0	0	0	0	0	0	0	0	0	0
AC005375.1	ENSG00000266115	0	0	0	0	0	0	0	0	0	0	0	0
AC005387.2	ENSG00000269191	0	0	1	1	1	1	0	0	4.17363	5.46997	6.05333	4.51863
AC005387.3	ENSG00000268938	0	1	0	1	0	0	0	5.22195	0	5.46997	0	0
AC005391.2	ENSG00000267159	0	0	0	0	0	0	0	0	0	0	0	0
AC005392.13	ENSG00000227606	0	0	0	0	0	0	0	0	0	0	0	0
AC005394.1	ENSG00000267537	0	0	0	0	0	0	0	0	0	0	0	0
AC005399.1	ENSG00000269774	0	0	0	0	0	1	0	0	0	0	0	4.51863
AC005477.1	ENSG00000257040	0	0	0	0	0	0	0	0	0	0	0	0
AC005481.5	ENSG00000222012	0	0	0	0	0	0	0	0	0	0	0	0
AC005484.5	ENSG00000259114	1	0	0	1	0	0	6.17197	0	0	5.46997	0	0
AC005487.2	ENSG00000225647	0	0	0	0	1	0	0	0	0	0	6.05333	0
AC005488.1	ENSG00000267985	0	0	0	0	0	0	0	0	0	0	0	0
AC005488.11	ENSG00000205584	0	0	0	0	0	2	0	0	0	0	0	9.03726
AC005493.1	ENSG00000214841	0	0	0	0	0	0	0	0	0	0	0	0
AC005498.3	ENSG00000267421	0	0	0	0	0	0	0	0	0	0	0	0
AC005498.4	ENSG00000267224	0	0	0	0	0	0	0	0	0	0	0	0
AC005513.1	ENSG00000252177	0	0	0	0	0	0	0	0	0	0	0	0
AC005517.3	ENSG00000223878	0	0	0	0	0	0	0	0	0	0	0	0
AC005518.2	ENSG00000230190	0	0	0	0	0	0	0	0	0	0	0	0
AC005519.4	ENSG00000258559	13	29	25	18	10	23	80.2356	151.436	104.341	98.4595	60.5333	103.928
AC005522.6	ENSG00000213548	0	0	1	0	0	0	0	0	4.17363	0	0	0
AC005522.7	ENSG00000225703	0	0	0	0	0	0	0	0	0	0	0	0
AC005523.2	ENSG00000269604	1259	1589	1397	1321	1246	937	7770.51	8297.67	5830.57	7225.83	7542.45	4233.95
AC005523.3	ENSG00000268536	1	1	4	4	1	2	6.17197	5.22195	16.6945	21.8799	6.05333	9.03726
AC005532.5	ENSG00000230825	3	6	4	0	0	2	18.5159	31.3317	16.6945	0	0	9.03726
AC005534.6	ENSG00000234450	0	0	0	0	0	0	0	0	0	0	0	0
AC005534.8	ENSG00000224903	2	2	1	5	5	5	12.3439	10.4439	4.17363	27.3499	30.2666	22.5931
AC005537.2	ENSG00000232006	4	6	3	0	2	6	24.6879	31.3317	12.5209	0	12.1067	27.1118
AC005538.5	ENSG00000237581	0	0	0	0	0	0	0	0	0	0	0	0
AC005539.2	ENSG00000228937	0	0	0	0	0	0	0	0	0	0	0	0
AC005540.3	ENSG00000235852	0	2	3	2	11	1	0	10.4439	12.5209	10.9399	66.5866	4.51863
AC005544.1	ENSG00000214167	0	0	0	0	0	0	0	0	0	0	0	0
AC005546.2	ENSG00000266897	0	2	1	1	0	2	0	10.4439	4.17363	5.46997	0	9.03726
AC005549.1	ENSG00000263383	0	0	0	0	0	0	0	0	0	0	0	0
AC005549.2	ENSG00000265501	0	0	0	0	0	0	0	0	0	0	0	0
AC005549.3	ENSG00000268024	0	0	0	0	0	0	0	0	0	0	0	0
AC005550.3	ENSG00000237070	0	0	0	0	0	0	0	0	0	0	0	0
AC005550.4	ENSG00000229108	0	0	0	0	0	0	0	0	0	0	0	0
AC005550.5	ENSG00000225974	0	0	0	0	0	0	0	0	0	0	0	0
AC005559.2	ENSG00000266939	0	0	0	0	0	0	0	0	0	0	0	0
AC005559.3	ENSG00000267036	0	0	0	0	0	0	0	0	0	0	0	0
AC005562.1	ENSG00000214719	142	214	236	184	173	244	876.419	1117.5	984.978	1006.47	1047.23	1102.55
AC005588.2	ENSG00000226509	0	0	0	0	0	0	0	0	0	0	0	0
AC005592.1	ENSG00000236714	0	0	0	0	0	0	0	0	0	0	0	0
AC005592.2	ENSG00000231185	0	0	0	0	1	0	0	0	0	0	6.05333	0
AC005592.3	ENSG00000261757	0	0	0	0	0	0	0	0	0	0	0	0
AC005594.3	ENSG00000205790	10	12	11	7	7	9	61.7197	62.6633	45.91	38.2898	42.3733	40.6676
AC005597.1	ENSG00000267223	0	0	0	0	0	0	0	0	0	0	0	0
AC005606.1	ENSG00000269205	23	17	0	0	0	0	141.955	88.7731	0	0	0	0
AC005606.14	ENSG00000261790	8	0	0	2	0	2	49.3757	0	0	10.9399	0	9.03726
AC005606.15	ENSG00000260107	12	0	4	6	7	2	74.0636	0	16.6945	32.8198	42.3733	9.03726
AC005609.1	ENSG00000249034	0	0	0	0	0	0	0	0	0	0	0	0
AC005609.2	ENSG00000248106	0	0	0	0	0	0	0	0	0	0	0	0
AC005614.3	ENSG00000269296	1	0	0	2	0	3	6.17197	0	0	10.9399	0	13.5559
AC005614.5	ENSG00000269749	51	52	69	32	35	52	314.77	271.541	287.981	175.039	211.866	234.969
AC005616.1	ENSG00000266893	3	2	3	11	4	6	18.5159	10.4439	12.5209	60.1697	24.2133	27.1118
AC005616.2	ENSG00000267423	0	0	0	0	0	0	0	0	0	0	0	0
AC005618.1	ENSG00000255729	17	20	31	35	25	37	104.923	104.439	129.383	191.449	151.333	167.189
AC005618.6	ENSG00000272070	15	7	11	4	13	16	92.5795	36.5536	45.91	21.8799	78.6933	72.298
AC005621.1	ENSG00000263780	0	0	0	0	0	0	0	0	0	0	0	0
AC005624.2	ENSG00000267201	0	0	0	0	1	0	0	0	0	0	6.05333	0
AC005625.1	ENSG00000266963	0	0	0	0	0	0	0	0	0	0	0	0
AC005626.3	ENSG00000269354	0	0	0	0	0	0	0	0	0	0	0	0
AC005631.1	ENSG00000221454	0	0	0	0	0	0	0	0	0	0	0	0
AC005682.5	ENSG00000228649	478	589	660	541	532	661	2950.2	3075.73	2754.6	2959.25	3220.37	2986.81
AC005682.6	ENSG00000226329	83	128	169	117	86	134	512.273	668.409	705.344	639.987	520.586	605.496
AC005682.7	ENSG00000226279	4	11	5	4	2	15	24.6879	57.4414	20.8682	21.8799	12.1067	67.7794
AC005682.8	ENSG00000235664	35	29	53	39	34	63	216.019	151.436	221.203	213.329	205.813	284.674
AC005686.1	ENSG00000265985	0	0	0	0	0	0	0	0	0	0	0	0
AC005701.1	ENSG00000263623	0	0	0	0	0	0	0	0	0	0	0	0
AC005702.1	ENSG00000263422	0	2	5	4	2	7	0	10.4439	20.8682	21.8799	12.1067	31.6304
AC005702.2	ENSG00000263820	0	1	4	2	1	2	0	5.22195	16.6945	10.9399	6.05333	9.03726
AC005702.3	ENSG00000265638	1	1	2	0	2	3	6.17197	5.22195	8.34727	0	12.1067	13.5559
AC005702.4	ENSG00000266701	0	2	3	3	2	4	0	10.4439	12.5209	16.4099	12.1067	18.0745
AC005703.2	ENSG00000237377	0	0	0	0	0	0	0	0	0	0	0	0
AC005703.3	ENSG00000230971	0	0	0	0	0	0	0	0	0	0	0	0
AC005722.4	ENSG00000230607	0	0	0	0	0	0	0	0	0	0	0	0
AC005725.1	ENSG00000253002	0	0	0	0	0	0	0	0	0	0	0	0
AC005730.2	ENSG00000225681	0	0	0	0	0	0	0	0	0	0	0	0
AC005740.3	ENSG00000226040	0	0	0	0	1	0	0	0	0	0	6.05333	0
AC005740.4	ENSG00000250347	0	0	1	0	0	0	0	0	4.17363	0	0	0
AC005740.5	ENSG00000254099	0	0	0	0	0	0	0	0	0	0	0	0
AC005740.6	ENSG00000271871	0	0	0	0	0	0	0	0	0	0	0	0
AC005741.2	ENSG00000249418	0	0	0	0	0	0	0	0	0	0	0	0
AC005754.7	ENSG00000272154	0	0	0	0	0	0	0	0	0	0	0	0
AC005754.8	ENSG00000272108	0	0	0	0	0	0	0	0	0	0	0	0
AC005757.6	ENSG00000267044	0	0	0	0	0	0	0	0	0	0	0	0
AC005757.7	ENSG00000267037	0	0	0	0	0	0	0	0	0	0	0	0
AC005758.1	ENSG00000267630	0	0	0	0	0	0	0	0	0	0	0	0
AC005772.2	ENSG00000232058	2	0	0	0	0	0	12.3439	0	0	0	0	0
AC005775.2	ENSG00000266933	9	8	9	5	3	2	55.5477	41.7756	37.5627	27.3499	18.16	9.03726
AC005776.1	ENSG00000270802	0	0	0	0	0	1	0	0	0	0	0	4.51863
AC005777.3	ENSG00000267148	0	0	0	0	0	0	0	0	0	0	0	0
AC005779.1	ENSG00000225157	0	0	0	0	0	0	0	0	0	0	0	0
AC005779.2	ENSG00000267545	0	0	0	0	0	0	0	0	0	0	0	0
AC005780.1	ENSG00000267320	0	0	0	0	0	0	0	0	0	0	0	0
AC005783.1	ENSG00000266209	0	0	0	0	0	0	0	0	0	0	0	0
AC005785.2	ENSG00000268189	0	0	0	0	0	0	0	0	0	0	0	0
AC005786.3	ENSG00000266959	0	0	0	0	0	0	0	0	0	0	0	0
AC005786.5	ENSG00000267231	0	1	0	0	0	0	0	5.22195	0	0	0	0
AC005786.7	ENSG00000267436	65	53	58	28	30	8	401.178	276.763	242.071	153.159	181.6	36.149
AC005789.11	ENSG00000267473	11	2	14	10	6	8	67.8916	10.4439	58.4309	54.6997	36.32	36.149
AC005789.9	ENSG00000267090	0	0	1	0	0	0	0	0	4.17363	0	0	0
AC005794.1	ENSG00000268582	0	0	0	0	0	0	0	0	0	0	0	0
AC005795.1	ENSG00000268034	1	1	3	1	1	2	6.17197	5.22195	12.5209	5.46997	6.05333	9.03726
AC005808.3	ENSG00000235415	0	0	0	0	0	1	0	0	0	0	0	4.51863
AC005822.1	ENSG00000235554	1	4	0	0	2	1	6.17197	20.8878	0	0	12.1067	4.51863
AC005831.1	ENSG00000196138	0	0	0	0	0	0	0	0	0	0	0	0
AC005838.2	ENSG00000223544	0	0	0	0	0	0	0	0	0	0	0	0
AC005841.1	ENSG00000206044	0	1	4	1	6	3	0	5.22195	16.6945	5.46997	36.32	13.5559
AC005863.1	ENSG00000205325	0	0	0	0	0	0	0	0	0	0	0	0
AC005863.2	ENSG00000238212	0	1	0	0	0	0	0	5.22195	0	0	0	0
AC005884.1	ENSG00000227694	0	0	0	0	0	0	0	0	0	0	0	0
AC005926.1	ENSG00000266257	0	0	0	0	0	0	0	0	0	0	0	0
AC005932.1	ENSG00000269019	20	22	28	27	25	24	123.439	114.883	116.862	147.689	151.333	108.447
AC005943.4	ENSG00000266926	0	0	0	0	0	0	0	0	0	0	0	0
AC005943.5	ENSG00000267161	86	92	148	87	67	92	530.789	480.419	617.698	475.888	405.573	415.714
AC005944.2	ENSG00000267469	13	30	37	32	22	30	80.2356	156.658	154.424	175.039	133.173	135.559
AC005954.3	ENSG00000267138	1	0	1	0	0	0	6.17197	0	4.17363	0	0	0
AC005954.4	ENSG00000267205	0	0	1	0	0	0	0	0	4.17363	0	0	0
AC006000.5	ENSG00000237713	0	0	0	0	0	0	0	0	0	0	0	0
AC006001.1	ENSG00000177418	0	0	0	0	0	0	0	0	0	0	0	0
AC006003.3	ENSG00000231515	0	0	0	0	0	0	0	0	0	0	0	0
AC006004.1	ENSG00000236795	0	0	0	0	0	0	0	0	0	0	0	0
AC006007.1	ENSG00000230746	0	0	0	0	0	0	0	0	0	0	0	0
AC006011.4	ENSG00000244563	0	0	0	0	0	0	0	0	0	0	0	0
AC006014.1	ENSG00000268891	0	0	0	0	0	0	0	0	0	0	0	0
AC006014.10	ENSG00000205505	3	1	1	0	0	0	18.5159	5.22195	4.17363	0	0	0
AC006014.7	ENSG00000242073	6	14	27	5	19	36	37.0318	73.1072	112.688	27.3499	115.013	162.671
AC006014.8	ENSG00000146722	10	22	22	17	23	32	61.7197	114.883	91.82	92.9895	139.227	144.596
AC006019.3	ENSG00000203335	0	0	0	0	0	1	0	0	0	0	0	4.51863
AC006019.4	ENSG00000233363	0	0	0	0	0	0	0	0	0	0	0	0
AC006022.4	ENSG00000223419	0	0	0	0	0	0	0	0	0	0	0	0
AC006023.8	ENSG00000248711	0	0	0	0	0	0	0	0	0	0	0	0
AC006024.4	ENSG00000218305	0	0	0	0	0	0	0	0	0	0	0	0
AC006026.1	ENSG00000223275	0	0	0	0	0	0	0	0	0	0	0	0
AC006026.10	ENSG00000232553	0	0	0	1	0	0	0	0	0	5.46997	0	0
AC006026.12	ENSG00000228953	0	0	0	0	0	0	0	0	0	0	0	0
AC006026.13	ENSG00000234286	0	0	0	0	0	0	0	0	0	0	0	0
AC006026.9	ENSG00000224785	0	0	0	0	0	0	0	0	0	0	0	0
AC006028.11	ENSG00000231357	0	0	0	0	0	0	0	0	0	0	0	0
AC006033.22	ENSG00000231916	0	0	0	0	0	0	0	0	0	0	0	0
AC006035.1	ENSG00000230981	0	0	0	0	0	0	0	0	0	0	0	0
AC006037.2	ENSG00000226442	0	0	0	0	0	0	0	0	0	0	0	0
AC006041.1	ENSG00000229379	0	0	0	0	0	0	0	0	0	0	0	0
AC006042.6	ENSG00000227719	0	0	0	0	0	0	0	0	0	0	0	0
AC006042.7	ENSG00000233108	0	1	0	1	0	1	0	5.22195	0	5.46997	0	4.51863
AC006042.8	ENSG00000233264	2	1	5	5	3	1	12.3439	5.22195	20.8682	27.3499	18.16	4.51863
AC006045.3	ENSG00000225816	0	0	0	0	0	0	0	0	0	0	0	0
AC006050.2	ENSG00000231421	0	0	0	1	0	1	0	0	0	5.46997	0	4.51863
AC006070.12	ENSG00000251439	0	0	0	0	0	0	0	0	0	0	0	0
AC006076.1	ENSG00000225563	0	0	0	0	0	0	0	0	0	0	0	0
AC006077.4	ENSG00000270892	0	0	0	0	0	0	0	0	0	0	0	0
AC006080.1	ENSG00000265189	0	0	0	0	0	0	0	0	0	0	0	0
AC006111.1	ENSG00000178430	17	9	14	22	14	24	104.923	46.9975	58.4309	120.339	84.7466	108.447
AC006115.1	ENSG00000265070	0	0	0	0	0	0	0	0	0	0	0	0
AC006115.3	ENSG00000269793	0	2	0	0	0	1	0	10.4439	0	0	0	4.51863
AC006115.6	ENSG00000268407	0	0	0	0	0	0	0	0	0	0	0	0
AC006116.1	ENSG00000266631	0	0	0	0	0	0	0	0	0	0	0	0
AC006116.12	ENSG00000267192	0	0	0	0	0	0	0	0	0	0	0	0
AC006116.13	ENSG00000266932	0	0	0	0	0	0	0	0	0	0	0	0
AC006116.14	ENSG00000267145	0	0	0	0	0	0	0	0	0	0	0	0
AC006116.15	ENSG00000267429	0	0	0	0	0	0	0	0	0	0	0	0
AC006116.17	ENSG00000267549	0	0	0	0	0	0	0	0	0	0	0	0
AC006116.19	ENSG00000267298	0	0	0	0	0	0	0	0	0	0	0	0
AC006116.20	ENSG00000267710	0	0	1	0	2	0	0	0	4.17363	0	12.1067	0
AC006116.21	ENSG00000267606	0	0	0	0	0	0	0	0	0	0	0	0
AC006116.22	ENSG00000266907	0	0	0	0	0	0	0	0	0	0	0	0
AC006116.24	ENSG00000267776	0	0	0	0	0	0	0	0	0	0	0	0
AC006116.27	ENSG00000267459	0	0	0	0	0	0	0	0	0	0	0	0
AC006126.3	ENSG00000266958	0	0	0	0	0	0	0	0	0	0	0	0
AC006126.4	ENSG00000267045	0	0	0	0	0	0	0	0	0	0	0	0
AC006129.1	ENSG00000268355	7	10	12	8	9	6	43.2038	52.2195	50.0836	43.7598	54.4799	27.1118
AC006129.2	ENSG00000268027	66	83	82	78	80	92	407.35	433.421	342.238	426.658	484.266	415.714
AC006129.4	ENSG00000270164	293	302	359	299	322	370	1808.39	1577.03	1498.33	1635.52	1949.17	1671.89
AC006130.1	ENSG00000263997	0	0	0	0	0	0	0	0	0	0	0	0
AC006130.3	ENSG00000267063	0	0	0	0	0	0	0	0	0	0	0	0
AC006130.4	ENSG00000267398	0	0	0	0	0	0	0	0	0	0	0	0
AC006133.3	ENSG00000240320	0	0	0	0	0	0	0	0	0	0	0	0
AC006145.1	ENSG00000263416	0	0	0	0	0	0	0	0	0	0	0	0
AC006150.1	ENSG00000226323	0	0	0	0	0	0	0	0	0	0	0	0
AC006150.2	ENSG00000221428	0	0	0	0	0	0	0	0	0	0	0	0
AC006153.3	ENSG00000251154	0	0	0	0	0	0	0	0	0	0	0	0
AC006156.1	ENSG00000225516	0	0	0	0	0	0	0	0	0	0	0	0
AC006156.2	ENSG00000270073	0	0	0	0	0	0	0	0	0	0	0	0
AC006159.3	ENSG00000231210	0	0	0	0	1	2	0	0	0	0	6.05333	9.03726
AC006159.4	ENSG00000243220	0	0	0	0	0	0	0	0	0	0	0	0
AC006159.5	ENSG00000235427	0	0	0	0	0	0	0	0	0	0	0	0
AC006160.5	ENSG00000249502	7	7	8	7	3	14	43.2038	36.5536	33.3891	38.2898	18.16	63.2608
AC006195.2	ENSG00000238090	0	0	0	0	0	0	0	0	0	0	0	0
AC006196.1	ENSG00000230173	0	0	0	0	0	0	0	0	0	0	0	0
AC006227.1	ENSG00000229457	0	0	0	0	0	0	0	0	0	0	0	0
AC006262.10	ENSG00000269745	0	0	0	0	0	0	0	0	0	0	0	0
AC006262.4	ENSG00000269729	0	0	0	0	0	0	0	0	0	0	0	0
AC006262.5	ENSG00000268621	0	0	0	0	0	0	0	0	0	0	0	0
AC006262.6	ENSG00000268460	0	0	0	0	0	0	0	0	0	0	0	0
AC006272.1	ENSG00000269483	2	0	1	1	1	0	12.3439	0	4.17363	5.46997	6.05333	0
AC006272.2	ENSG00000268316	0	0	0	0	1	1	0	0	0	0	6.05333	4.51863
AC006273.4	ENSG00000272473	0	0	0	0	0	0	0	0	0	0	0	0
AC006273.5	ENSG00000267530	0	0	0	0	0	0	0	0	0	0	0	0
AC006273.7	ENSG00000266927	0	0	0	0	0	0	0	0	0	0	0	0
AC006277.2	ENSG00000253392	11	10	24	27	27	36	67.8916	52.2195	100.167	147.689	163.44	162.671
AC006296.1	ENSG00000251412	0	0	0	0	0	1	0	0	0	0	0	4.51863
AC006296.2	ENSG00000248425	0	0	0	0	0	0	0	0	0	0	0	0
AC006322.1	ENSG00000222994	0	0	0	0	0	0	0	0	0	0	0	0
AC006326.3	ENSG00000230785	0	0	0	0	0	0	0	0	0	0	0	0
AC006326.5	ENSG00000230605	0	0	0	0	0	0	0	0	0	0	0	0
AC006328.1	ENSG00000252471	0	0	0	0	0	0	0	0	0	0	0	0
AC006328.9	ENSG00000233619	0	0	0	0	0	0	0	0	0	0	0	0
AC006335.10	ENSG00000235094	0	0	0	0	0	0	0	0	0	0	0	0
AC006335.11	ENSG00000242879	0	0	0	0	0	0	0	0	0	0	0	0
AC006335.2	ENSG00000251275	0	0	0	0	0	0	0	0	0	0	0	0
AC006335.6	ENSG00000250204	0	0	0	0	0	0	0	0	0	0	0	0
AC006355.3	ENSG00000229110	0	0	0	0	0	0	0	0	0	0	0	0
AC006366.3	ENSG00000244000	0	0	0	0	0	0	0	0	0	0	0	0
AC006369.2	ENSG00000236213	0	0	0	0	0	0	0	0	0	0	0	0
AC006369.3	ENSG00000236572	0	0	0	0	0	0	0	0	0	0	0	0
AC006371.1	ENSG00000252694	0	0	0	0	0	0	0	0	0	0	0	0
AC006372.1	ENSG00000236669	0	0	0	0	0	0	0	0	0	0	0	0
AC006372.4	ENSG00000234210	0	0	0	0	0	0	0	0	0	0	0	0
AC006372.5	ENSG00000223872	0	0	0	0	0	0	0	0	0	0	0	0
AC006372.6	ENSG00000233191	0	0	0	0	2	0	0	0	0	0	12.1067	0
AC006373.1	ENSG00000235431	0	0	0	0	0	0	0	0	0	0	0	0
AC006377.1	ENSG00000223070	0	0	0	0	0	0	0	0	0	0	0	0
AC006378.2	ENSG00000236861	1	0	0	1	3	0	6.17197	0	0	5.46997	18.16	0
AC006380.1	ENSG00000221751	0	0	0	0	0	0	0	0	0	0	0	0
AC006380.3	ENSG00000231418	0	0	0	0	0	0	0	0	0	0	0	0
AC006390.4	ENSG00000251638	0	0	0	0	0	0	0	0	0	0	0	0
AC006427.2	ENSG00000248851	0	0	0	0	0	0	0	0	0	0	0	0
AC006432.1	ENSG00000266633	0	0	0	0	0	0	0	0	0	0	0	0
AC006435.1	ENSG00000205821	0	0	0	0	0	1	0	0	0	0	0	4.51863
AC006445.6	ENSG00000242209	0	0	0	0	0	0	0	0	0	0	0	0
AC006445.7	ENSG00000249148	0	0	0	1	0	0	0	0	0	5.46997	0	0
AC006449.1	ENSG00000269094	0	0	0	0	0	0	0	0	0	0	0	0
AC006452.1	ENSG00000221732	0	0	0	0	0	0	0	0	0	0	0	0
AC006455.1	ENSG00000230000	0	0	0	0	0	0	0	0	0	0	0	0
AC006458.3	ENSG00000227489	0	0	0	0	0	0	0	0	0	0	0	0
AC006460.2	ENSG00000228509	0	5	3	4	1	5	0	26.1097	12.5209	21.8799	6.05333	22.5931
AC006461.2	ENSG00000228568	0	0	0	0	0	0	0	0	0	0	0	0
AC006465.4	ENSG00000214998	0	0	0	0	0	0	0	0	0	0	0	0
AC006466.5	ENSG00000232887	0	0	0	0	0	0	0	0	0	0	0	0
AC006480.1	ENSG00000265600	1	0	0	0	0	0	6.17197	0	0	0	0	0
AC006482.1	ENSG00000228675	0	0	0	0	0	0	0	0	0	0	0	0
AC006483.1	ENSG00000263900	0	0	0	0	0	0	0	0	0	0	0	0
AC006483.5	ENSG00000228974	0	0	0	0	0	0	0	0	0	0	0	0
AC006486.1	ENSG00000204957	11	7	12	6	8	6	67.8916	36.5536	50.0836	32.8198	48.4266	27.1118
AC006486.9	ENSG00000268643	4	8	11	7	3	7	24.6879	41.7756	45.91	38.2898	18.16	31.6304
AC006487.1	ENSG00000252789	0	0	0	0	0	0	0	0	0	0	0	0
AC006499.1	ENSG00000251338	0	0	0	0	0	0	0	0	0	0	0	0
AC006499.2	ENSG00000251278	0	0	0	0	0	0	0	0	0	0	0	0
AC006499.3	ENSG00000250505	0	0	0	0	0	0	0	0	0	0	0	0
AC006499.4	ENSG00000250074	0	0	0	0	0	0	0	0	0	0	0	0
AC006499.5	ENSG00000250573	0	0	0	0	0	0	0	0	0	0	0	0
AC006499.6	ENSG00000248777	0	0	0	0	0	0	0	0	0	0	0	0
AC006499.7	ENSG00000251296	0	0	0	0	0	0	0	0	0	0	0	0
AC006499.8	ENSG00000250040	0	0	0	0	0	0	0	0	0	0	0	0
AC006499.9	ENSG00000271544	0	0	0	0	0	0	0	0	0	0	0	0
AC006509.4	ENSG00000224443	0	0	0	0	0	0	0	0	0	0	0	0
AC006509.7	ENSG00000224058	0	0	0	0	0	0	0	0	0	0	0	0
AC006534.1	ENSG00000222548	0	0	0	0	0	0	0	0	0	0	0	0
AC006534.2	ENSG00000265086	0	0	0	0	0	0	0	0	0	0	0	0
AC006538.1	ENSG00000261342	0	0	0	0	0	0	0	0	0	0	0	0
AC006538.4	ENSG00000267001	283	351	479	249	194	320	1746.67	1832.9	1999.17	1362.02	1174.35	1445.96
AC006539.1	ENSG00000264441	0	0	0	0	0	0	0	0	0	0	0	0
AC006539.2	ENSG00000240673	4	0	2	2	5	1	24.6879	0	8.34727	10.9399	30.2666	4.51863
AC006539.3	ENSG00000268070	3	1	3	1	1	3	18.5159	5.22195	12.5209	5.46997	6.05333	13.5559
AC006539.4	ENSG00000269154	0	0	0	0	0	0	0	0	0	0	0	0
AC006547.13	ENSG00000236540	29	45	56	44	41	56	178.987	234.988	233.724	240.679	248.186	253.043
AC006547.14	ENSG00000234409	5	13	21	13	11	10	30.8598	67.8853	87.6463	71.1096	66.5866	45.1863
AC006547.15	ENSG00000268292	0	0	0	0	0	0	0	0	0	0	0	0
AC006547.8	ENSG00000243762	0	0	0	0	0	0	0	0	0	0	0	0
AC006548.19	ENSG00000225480	0	0	0	0	0	0	0	0	0	0	0	0
AC006548.26	ENSG00000270226	0	0	0	0	0	0	0	0	0	0	0	0
AC006552.1	ENSG00000250456	0	0	0	0	0	0	0	0	0	0	0	0
AC006557.1	ENSG00000252234	0	0	0	0	0	0	0	0	0	0	0	0
AC006926.1	ENSG00000222226	0	0	0	0	0	0	0	0	0	0	0	0
AC006942.4	ENSG00000269194	0	0	1	0	0	1	0	0	4.17363	0	0	4.51863
AC006946.12	ENSG00000235328	0	0	0	0	0	0	0	0	0	0	0	0
AC006946.15	ENSG00000235478	0	0	0	0	1	1	0	0	0	0	6.05333	4.51863
AC006946.16	ENSG00000273203	23	30	36	41	26	33	141.955	156.658	150.251	224.269	157.387	149.115
AC006946.17	ENSG00000273442	2	1	2	0	2	1	12.3439	5.22195	8.34727	0	12.1067	4.51863
AC006947.1	ENSG00000229330	0	0	0	0	0	0	0	0	0	0	0	0
AC006953.1	ENSG00000264133	0	0	0	0	0	0	0	0	0	0	0	0
AC006960.5	ENSG00000234457	0	0	0	0	0	0	0	0	0	0	0	0
AC006960.7	ENSG00000237400	0	0	0	0	0	0	0	0	0	0	0	0
AC006967.1	ENSG00000269446	0	0	0	0	0	0	0	0	0	0	0	0
AC006978.6	ENSG00000235859	0	0	0	0	0	0	0	0	0	0	0	0
AC006987.4	ENSG00000235193	0	1	0	1	1	0	0	5.22195	0	5.46997	6.05333	0
AC006987.5	ENSG00000235691	0	0	0	0	0	0	0	0	0	0	0	0
AC006987.6	ENSG00000226975	0	0	3	0	1	0	0	0	12.5209	0	6.05333	0
AC006987.7	ENSG00000231411	0	0	1	1	0	0	0	0	4.17363	5.46997	0	0
AC006988.1	ENSG00000211518	0	0	0	0	0	0	0	0	0	0	0	0
AC006989.2	ENSG00000224518	0	0	0	0	0	0	0	0	0	0	0	0
AC006994.1	ENSG00000231063	0	0	0	0	0	0	0	0	0	0	0	0
AC006994.2	ENSG00000231294	3	2	10	4	2	1	18.5159	10.4439	41.7363	21.8799	12.1067	4.51863
AC006994.3	ENSG00000263530	0	0	0	0	0	0	0	0	0	0	0	0
AC006995.8	ENSG00000205580	2	2	0	1	0	4	12.3439	10.4439	0	5.46997	0	18.0745
AC007000.10	ENSG00000225726	0	0	0	0	0	0	0	0	0	0	0	0
AC007000.11	ENSG00000237815	0	0	0	0	0	0	0	0	0	0	0	0
AC007000.12	ENSG00000205482	5	6	16	14	8	14	30.8598	31.3317	66.7782	76.5796	48.4266	63.2608
AC007003.1	ENSG00000231183	0	0	0	0	0	0	0	0	0	0	0	0
AC007009.1	ENSG00000244239	0	0	0	0	0	0	0	0	0	0	0	0
AC007009.2	ENSG00000265212	0	0	0	0	0	0	0	0	0	0	0	0
AC007016.3	ENSG00000249930	0	0	0	0	0	0	0	0	0	0	0	0
AC007025.1	ENSG00000263653	0	0	0	0	0	0	0	0	0	0	0	0
AC007036.4	ENSG00000230751	0	0	0	0	0	0	0	0	0	0	0	0
AC007036.5	ENSG00000251660	0	0	0	0	0	0	0	0	0	0	0	0
AC007036.6	ENSG00000227017	0	0	0	0	0	2	0	0	0	0	0	9.03726
AC007038.7	ENSG00000229127	19	14	21	14	9	17	117.267	73.1072	87.6463	76.5796	54.4799	76.8167
AC007040.1	ENSG00000265812	0	0	0	0	0	0	0	0	0	0	0	0
AC007040.11	ENSG00000258881	24	26	31	28	25	41	148.127	135.771	129.383	153.159	151.333	185.264
AC007040.2	ENSG00000266029	0	0	0	0	0	0	0	0	0	0	0	0
AC007040.3	ENSG00000266186	0	0	0	0	0	0	0	0	0	0	0	0
AC007040.6	ENSG00000228384	0	0	1	1	1	0	0	0	4.17363	5.46997	6.05333	0
AC007040.7	ENSG00000239322	30	44	49	42	28	43	185.159	229.766	204.508	229.739	169.493	194.301
AC007040.8	ENSG00000236469	3	2	7	2	4	7	18.5159	10.4439	29.2154	10.9399	24.2133	31.6304
AC007041.1	ENSG00000252216	0	0	0	0	0	0	0	0	0	0	0	0
AC007041.2	ENSG00000235411	2	2	2	0	2	2	12.3439	10.4439	8.34727	0	12.1067	9.03726
AC007050.1	ENSG00000264718	0	0	0	0	0	0	0	0	0	0	0	0
AC007050.17	ENSG00000236003	0	0	2	0	0	0	0	0	8.34727	0	0	0
AC007050.18	ENSG00000250261	0	0	0	0	0	0	0	0	0	0	0	0
AC007056.1	ENSG00000239163	0	0	0	0	0	0	0	0	0	0	0	0
AC007064.22	ENSG00000237835	0	0	0	0	0	0	0	0	0	0	0	0
AC007064.24	ENSG00000237689	0	0	0	0	0	0	0	0	0	0	0	0
AC007064.25	ENSG00000237358	0	0	0	0	0	0	0	0	0	0	0	0
AC007078.4	ENSG00000250614	0	0	0	0	0	0	0	0	0	0	0	0
AC007091.1	ENSG00000223838	1	0	1	2	1	2	6.17197	0	4.17363	10.9399	6.05333	9.03726
AC007096.1	ENSG00000223052	0	0	0	0	0	0	0	0	0	0	0	0
AC007098.1	ENSG00000226605	0	0	0	0	0	0	0	0	0	0	0	0
AC007099.1	ENSG00000231172	0	0	0	0	0	0	0	0	0	0	0	0
AC007099.2	ENSG00000237293	0	0	0	0	0	0	0	0	0	0	0	0
AC007106.1	ENSG00000251410	0	0	3	0	0	1	0	0	12.5209	0	0	4.51863
AC007114.1	ENSG00000265809	0	0	0	0	0	0	0	0	0	0	0	0
AC007115.3	ENSG00000258148	0	0	0	0	0	0	0	0	0	0	0	0
AC007126.1	ENSG00000250497	0	0	0	0	0	0	0	0	0	0	0	0
AC007128.1	ENSG00000229970	0	2	2	6	4	4	0	10.4439	8.34727	32.8198	24.2133	18.0745
AC007131.1	ENSG00000222030	0	1	0	0	0	0	0	5.22195	0	0	0	0
AC007131.2	ENSG00000233891	0	0	0	0	0	0	0	0	0	0	0	0
AC007131.3	ENSG00000221653	0	0	0	0	0	0	0	0	0	0	0	0
AC007136.1	ENSG00000267180	0	0	0	0	0	0	0	0	0	0	0	0
AC007161.5	ENSG00000234718	1	0	1	0	0	0	6.17197	0	4.17363	0	0	0
AC007163.10	ENSG00000224590	0	0	0	0	0	0	0	0	0	0	0	0
AC007163.11	ENSG00000234731	0	0	0	0	0	0	0	0	0	0	0	0
AC007163.3	ENSG00000237166	0	0	0	0	0	0	0	0	0	0	0	0
AC007163.6	ENSG00000230408	5	2	4	3	4	4	30.8598	10.4439	16.6945	16.4099	24.2133	18.0745
AC007163.8	ENSG00000234842	0	0	0	0	0	0	0	0	0	0	0	0
AC007163.9	ENSG00000227736	0	0	0	0	0	0	0	0	0	0	0	0
AC007179.1	ENSG00000231815	0	0	0	0	0	0	0	0	0	0	0	0
AC007179.2	ENSG00000252455	0	0	0	0	0	0	0	0	0	0	0	0
AC007182.6	ENSG00000224721	0	0	0	0	0	2	0	0	0	0	0	9.03726
AC007192.6	ENSG00000269145	0	0	0	0	0	0	0	0	0	0	0	0
AC007193.10	ENSG00000269124	0	0	0	0	0	0	0	0	0	0	0	0
AC007193.6	ENSG00000267922	0	0	0	0	0	0	0	0	0	0	0	0
AC007193.8	ENSG00000269151	0	0	0	0	0	0	0	0	0	0	0	0
AC007193.9	ENSG00000268810	0	0	0	0	0	0	0	0	0	0	0	0
AC007204.1	ENSG00000268461	0	0	0	0	0	0	0	0	0	0	0	0
AC007204.2	ENSG00000267268	65	66	102	62	57	74	401.178	344.648	425.711	339.138	345.04	334.378
AC007216.1	ENSG00000266163	0	0	0	0	0	0	0	0	0	0	0	0
AC007216.2	ENSG00000269121	0	0	0	0	0	0	0	0	0	0	0	0
AC007228.11	ENSG00000269696	0	0	0	0	0	0	0	0	0	0	0	0
AC007228.5	ENSG00000268352	6	12	6	8	3	13	37.0318	62.6633	25.0418	43.7598	18.16	58.7422
AC007228.8	ENSG00000268036	0	0	0	0	0	0	0	0	0	0	0	0
AC007228.9	ENSG00000268568	0	0	0	0	0	0	0	0	0	0	0	0
AC007229.3	ENSG00000267544	0	0	0	0	0	0	0	0	0	0	0	0
AC007237.2	ENSG00000226230	0	0	0	0	0	0	0	0	0	0	0	0
AC007238.1	ENSG00000231043	0	0	0	0	0	0	0	0	0	0	0	0
AC007241.1	ENSG00000252439	0	0	0	0	0	0	0	0	0	0	0	0
AC007242.1	ENSG00000221374	0	0	0	0	0	0	0	0	0	0	0	0
AC007246.3	ENSG00000231312	159	178	273	197	182	250	981.343	929.506	1139.4	1077.58	1101.71	1129.66
AC007248.6	ENSG00000205716	0	0	0	0	0	0	0	0	0	0	0	0
AC007248.7	ENSG00000236785	0	0	0	0	0	0	0	0	0	0	0	0
AC007249.3	ENSG00000217258	0	0	0	1	0	0	0	0	0	5.46997	0	0
AC007250.4	ENSG00000225226	1	0	4	1	1	3	6.17197	0	16.6945	5.46997	6.05333	13.5559
AC007251.2	ENSG00000236757	0	0	0	2	2	0	0	0	0	10.9399	12.1067	0
AC007253.1	ENSG00000235653	0	0	0	0	0	0	0	0	0	0	0	0
AC007255.8	ENSG00000223813	0	3	0	1	1	1	0	15.6658	0	5.46997	6.05333	4.51863
AC007256.5	ENSG00000213090	0	0	0	0	0	0	0	0	0	0	0	0
AC007271.3	ENSG00000226925	0	0	0	0	0	0	0	0	0	0	0	0
AC007272.1	ENSG00000237078	0	0	0	0	0	0	0	0	0	0	0	0
AC007272.3	ENSG00000224672	0	0	0	0	0	0	0	0	0	0	0	0
AC007274.2	ENSG00000223422	0	0	0	0	0	0	0	0	0	0	0	0
AC007274.5	ENSG00000236690	0	0	0	0	0	0	0	0	0	0	0	0
AC007277.3	ENSG00000213981	0	0	1	0	0	1	0	0	4.17363	0	0	4.51863
AC007278.2	ENSG00000236525	0	0	0	0	0	0	0	0	0	0	0	0
AC007278.3	ENSG00000234389	0	0	0	0	0	0	0	0	0	0	0	0
AC007279.2	ENSG00000230799	0	0	0	0	0	0	0	0	0	0	0	0
AC007282.6	ENSG00000224299	0	0	0	0	0	0	0	0	0	0	0	0
AC007283.4	ENSG00000235579	0	0	0	0	0	0	0	0	0	0	0	0
AC007283.5	ENSG00000234431	0	0	0	0	0	0	0	0	0	0	0	0
AC007285.6	ENSG00000227014	11	33	20	16	13	24	67.8916	172.324	83.4727	87.5195	78.6933	108.447
AC007285.7	ENSG00000231519	0	0	0	0	1	1	0	0	0	0	6.05333	4.51863
AC007292.1	ENSG00000267938	0	0	0	0	0	0	0	0	0	0	0	0
AC007292.3	ENSG00000269318	0	0	0	0	0	0	0	0	0	0	0	0
AC007292.4	ENSG00000269807	0	0	1	0	0	2	0	0	4.17363	0	0	9.03726
AC007292.6	ENSG00000267980	12	15	35	22	13	24	74.0636	78.3292	146.077	120.339	78.6933	108.447
AC007292.7	ENSG00000269425	4	3	3	3	2	2	24.6879	15.6658	12.5209	16.4099	12.1067	9.03726
AC007308.6	ENSG00000234252	2	4	5	1	1	6	12.3439	20.8878	20.8682	5.46997	6.05333	27.1118
AC007308.7	ENSG00000272600	0	0	0	0	0	0	0	0	0	0	0	0
AC007312.3	ENSG00000224946	0	0	0	0	0	0	0	0	0	0	0	0
AC007316.3	ENSG00000226046	0	0	0	0	0	0	0	0	0	0	0	0
AC007317.1	ENSG00000233128	0	0	0	0	0	0	0	0	0	0	0	0
AC007318.5	ENSG00000172974	3	5	37	27	14	35	18.5159	26.1097	154.424	147.689	84.7466	158.152
AC007319.1	ENSG00000224063	4	4	6	3	4	5	24.6879	20.8878	25.0418	16.4099	24.2133	22.5931
AC007322.1	ENSG00000229725	0	0	0	0	0	0	0	0	0	0	0	0
AC007322.3	ENSG00000251618	0	0	0	0	0	0	0	0	0	0	0	0
AC007322.5	ENSG00000227444	0	0	0	0	0	0	0	0	0	0	0	0
AC007322.7	ENSG00000237968	0	0	0	0	0	0	0	0	0	0	0	0
AC007326.9	ENSG00000271275	0	0	0	0	0	0	0	0	0	0	0	0
AC007327.5	ENSG00000229679	0	0	0	0	0	0	0	0	0	0	0	0
AC007327.6	ENSG00000228770	0	0	0	0	0	0	0	0	0	0	0	0
AC007333.1	ENSG00000221515	0	0	0	0	0	0	0	0	0	0	0	0
AC007339.1	ENSG00000221134	0	0	0	0	0	0	0	0	0	0	0	0
AC007347.1	ENSG00000214696	8	7	50	0	10	21	49.3757	36.5536	208.682	0	60.5333	94.8912
AC007349.4	ENSG00000229424	0	0	2	1	0	0	0	0	8.34727	5.46997	0	0
AC007349.5	ENSG00000235728	0	0	0	0	0	0	0	0	0	0	0	0
AC007349.7	ENSG00000230831	0	1	0	0	0	0	0	5.22195	0	0	0	0
AC007353.1	ENSG00000221532	0	0	0	0	0	0	0	0	0	0	0	0
AC007358.1	ENSG00000221489	0	0	0	0	0	0	0	0	0	0	0	0
AC007359.6	ENSG00000236951	0	0	0	0	0	0	0	0	0	0	0	0
AC007362.1	ENSG00000180672	0	0	0	0	0	0	0	0	0	0	0	0
AC007362.3	ENSG00000225216	0	0	0	0	0	0	0	0	0	0	0	0
AC007364.1	ENSG00000162947	2	2	1	0	0	3	12.3439	10.4439	4.17363	0	0	13.5559
AC007365.1	ENSG00000233694	0	0	2	0	1	0	0	0	8.34727	0	6.05333	0
AC007365.2	ENSG00000253082	0	0	0	0	0	0	0	0	0	0	0	0
AC007365.3	ENSG00000226756	0	0	0	0	0	0	0	0	0	0	0	0
AC007365.4	ENSG00000227791	0	0	0	0	0	0	0	0	0	0	0	0
AC007375.1	ENSG00000269883	0	0	0	0	0	0	0	0	0	0	0	0
AC007377.1	ENSG00000268898	0	0	0	0	0	0	0	0	0	0	0	0
AC007381.2	ENSG00000223929	0	0	0	0	0	0	0	0	0	0	0	0
AC007381.3	ENSG00000228590	0	0	0	0	0	0	0	0	0	0	0	0
AC007382.1	ENSG00000268688	6	7	12	7	7	8	37.0318	36.5536	50.0836	38.2898	42.3733	36.149
AC007383.3	ENSG00000227946	25	32	41	22	30	46	154.299	167.102	171.119	120.339	181.6	207.857
AC007383.4	ENSG00000231955	0	0	0	0	0	0	0	0	0	0	0	0
AC007383.6	ENSG00000159186	0	0	0	0	0	0	0	0	0	0	0	0
AC007386.2	ENSG00000237638	0	1	0	0	1	0	0	5.22195	0	0	6.05333	0
AC007386.3	ENSG00000227394	0	0	0	0	0	0	0	0	0	0	0	0
AC007386.4	ENSG00000232613	3	2	2	1	2	2	18.5159	10.4439	8.34727	5.46997	12.1067	9.03726
AC007387.2	ENSG00000224646	0	2	0	0	0	0	0	10.4439	0	0	0	0
AC007389.1	ENSG00000237979	0	0	0	0	0	0	0	0	0	0	0	0
AC007389.2	ENSG00000223739	0	0	0	0	0	0	0	0	0	0	0	0
AC007389.3	ENSG00000235725	1	5	4	9	3	9	6.17197	26.1097	16.6945	49.2297	18.16	40.6676
AC007389.4	ENSG00000265899	0	0	0	0	0	0	0	0	0	0	0	0
AC007390.4	ENSG00000233159	0	0	0	0	0	0	0	0	0	0	0	0
AC007391.2	ENSG00000232028	2	0	1	3	0	0	12.3439	0	4.17363	16.4099	0	0
AC007392.3	ENSG00000232046	0	5	1	0	1	2	0	26.1097	4.17363	0	6.05333	9.03726
AC007392.4	ENSG00000237179	0	0	0	0	0	0	0	0	0	0	0	0
AC007394.3	ENSG00000223604	0	0	0	0	0	0	0	0	0	0	0	0
AC007395.3	ENSG00000235035	0	0	0	0	0	0	0	0	0	0	0	0
AC007395.4	ENSG00000231386	0	0	0	0	0	0	0	0	0	0	0	0
AC007401.1	ENSG00000256845	0	0	0	0	0	0	0	0	0	0	0	0
AC007401.2	ENSG00000217075	0	0	4	1	1	1	0	0	16.6945	5.46997	6.05333	4.51863
AC007402.1	ENSG00000222692	0	0	0	0	0	0	0	0	0	0	0	0
AC007403.1	ENSG00000232688	0	0	0	0	0	0	0	0	0	0	0	0
AC007403.2	ENSG00000230525	0	0	0	0	0	1	0	0	0	0	0	4.51863
AC007403.3	ENSG00000223859	0	0	0	0	0	0	0	0	0	0	0	0
AC007405.4	ENSG00000234350	14	6	10	8	14	6	86.4075	31.3317	41.7363	43.7598	84.7466	27.1118
AC007405.6	ENSG00000239467	0	0	0	0	0	0	0	0	0	0	0	0
AC007405.8	ENSG00000235934	0	0	0	0	0	0	0	0	0	0	0	0
AC007421.1	ENSG00000268503	0	0	0	0	0	0	0	0	0	0	0	0
AC007422.1	ENSG00000224173	0	0	0	0	0	0	0	0	0	0	0	0
AC007435.1	ENSG00000266510	0	0	0	0	0	0	0	0	0	0	0	0
AC007436.1	ENSG00000211542	0	0	0	0	0	0	0	0	0	0	0	0
AC007450.1	ENSG00000221128	0	0	0	0	0	0	0	0	0	0	0	0
AC007461.1	ENSG00000267893	0	0	0	0	0	0	0	0	0	0	0	0
AC007461.2	ENSG00000226101	0	0	0	0	0	0	0	0	0	0	0	0
AC007463.2	ENSG00000226506	0	0	0	0	0	0	0	0	0	0	0	0
AC007486.1	ENSG00000212032	0	0	0	0	0	0	0	0	0	0	0	0
AC007528.1	ENSG00000215923	0	0	0	0	0	0	0	0	0	0	0	0
AC007535.1	ENSG00000252445	0	0	0	0	0	0	0	0	0	0	0	0
AC007551.1	ENSG00000221156	0	0	0	0	0	0	0	0	0	0	0	0
AC007551.2	ENSG00000232736	0	0	0	0	0	0	0	0	0	0	0	0
AC007551.3	ENSG00000228878	10	12	11	12	8	14	61.7197	62.6633	45.91	65.6397	48.4266	63.2608
AC007556.3	ENSG00000235321	0	0	0	0	0	0	0	0	0	0	0	0
AC007557.1	ENSG00000223874	0	0	0	0	0	0	0	0	0	0	0	0
AC007557.2	ENSG00000237479	0	0	0	0	0	0	0	0	0	0	0	0
AC007557.3	ENSG00000227021	0	0	0	0	0	0	0	0	0	0	0	0
AC007557.4	ENSG00000231597	0	0	0	0	0	0	0	0	0	0	0	0
AC007559.1	ENSG00000235993	0	0	0	0	0	0	0	0	0	0	0	0
AC007560.1	ENSG00000238165	0	0	0	0	0	0	0	0	0	0	0	0
AC007560.2	ENSG00000215968	0	0	0	0	0	0	0	0	0	0	0	0
AC007562.1	ENSG00000235583	0	0	0	0	0	0	0	0	0	0	0	0
AC007563.1	ENSG00000236295	0	0	0	0	0	0	0	0	0	0	0	0
AC007563.3	ENSG00000229352	0	0	0	0	0	0	0	0	0	0	0	0
AC007563.4	ENSG00000237930	0	0	0	0	0	0	0	0	0	0	0	0
AC007563.5	ENSG00000236886	0	0	0	1	0	0	0	0	0	5.46997	0	0
AC007566.10	ENSG00000244055	31	40	52	32	59	48	191.331	208.878	217.029	175.039	357.146	216.894
AC007567.1	ENSG00000266112	0	0	0	0	0	0	0	0	0	0	0	0
AC007568.1	ENSG00000224136	0	0	0	0	0	0	0	0	0	0	0	0
AC007611.1	ENSG00000220993	0	0	0	0	0	0	0	0	0	0	0	0
AC007618.3	ENSG00000203648	0	0	0	0	0	0	0	0	0	0	0	0
AC007620.3	ENSG00000242539	161	179	225	174	146	202	993.687	934.728	939.068	951.775	883.786	912.763
AC007631.1	ENSG00000264131	0	0	0	0	0	0	0	0	0	0	0	0
AC007652.1	ENSG00000235464	0	0	0	0	0	0	0	0	0	0	0	0
AC007677.2	ENSG00000226297	0	0	0	0	0	0	0	0	0	0	0	0
AC007679.1	ENSG00000213739	0	0	0	0	0	0	0	0	0	0	0	0
AC007679.3	ENSG00000225610	0	0	0	0	1	0	0	0	0	0	6.05333	0
AC007679.4	ENSG00000237041	0	0	0	0	0	0	0	0	0	0	0	0
AC007680.2	ENSG00000237374	0	0	0	0	0	0	0	0	0	0	0	0
AC007682.1	ENSG00000231918	5	15	19	10	15	6	30.8598	78.3292	79.2991	54.6997	90.7999	27.1118
AC007682.2	ENSG00000216011	0	0	0	0	0	0	0	0	0	0	0	0
AC007682.3	ENSG00000272385	0	0	0	0	0	0	0	0	0	0	0	0
AC007690.1	ENSG00000203632	2	1	0	1	1	2	12.3439	5.22195	0	5.46997	6.05333	9.03726
AC007731.1	ENSG00000265300	0	0	0	0	0	0	0	0	0	0	0	0
AC007740.1	ENSG00000237750	0	0	0	0	0	0	0	0	0	0	0	0
AC007742.3	ENSG00000225896	0	0	0	0	0	0	0	0	0	0	0	0
AC007742.7	ENSG00000250868	0	0	0	0	0	0	0	0	0	0	0	0
AC007743.1	ENSG00000233251	2	4	2	0	1	5	12.3439	20.8878	8.34727	0	6.05333	22.5931
AC007750.5	ENSG00000236841	0	0	0	0	0	0	0	0	0	0	0	0
AC007773.1	ENSG00000263960	0	0	0	0	0	0	0	0	0	0	0	0
AC007773.2	ENSG00000267213	15	16	20	10	11	16	92.5795	83.5511	83.4727	54.6997	66.5866	72.298
AC007773.3	ENSG00000269093	0	0	0	0	0	0	0	0	0	0	0	0
AC007787.2	ENSG00000267610	0	0	0	0	0	0	0	0	0	0	0	0
AC007790.4	ENSG00000226205	0	0	0	0	0	0	0	0	0	0	0	0
AC007795.1	ENSG00000267617	0	0	0	0	0	0	0	0	0	0	0	0
AC007796.1	ENSG00000267662	0	0	0	0	0	0	0	0	0	0	0	0
AC007842.1	ENSG00000221233	0	0	0	0	0	0	0	0	0	0	0	0
AC007875.2	ENSG00000231859	0	0	0	1	0	0	0	0	0	5.46997	0	0
AC007875.3	ENSG00000235982	0	0	0	0	0	0	0	0	0	0	0	0
AC007879.1	ENSG00000224342	5	0	2	0	1	1	30.8598	0	8.34727	0	6.05333	4.51863
AC007879.2	ENSG00000234902	0	0	0	1	0	1	0	0	0	5.46997	0	4.51863
AC007879.3	ENSG00000240440	0	0	0	0	0	0	0	0	0	0	0	0
AC007879.4	ENSG00000225916	0	0	0	0	0	0	0	0	0	0	0	0
AC007879.5	ENSG00000223725	17	27	40	28	25	31	104.923	140.993	166.945	153.159	151.333	140.077
AC007879.6	ENSG00000225064	0	0	0	0	0	0	0	0	0	0	0	0
AC007879.7	ENSG00000229647	1	0	0	0	0	0	6.17197	0	0	0	0	0
AC007880.1	ENSG00000234572	0	0	0	0	0	0	0	0	0	0	0	0
AC007881.1	ENSG00000264051	0	0	0	0	0	0	0	0	0	0	0	0
AC007881.2	ENSG00000264382	0	0	0	0	0	0	0	0	0	0	0	0
AC007881.4	ENSG00000233870	0	0	0	0	0	0	0	0	0	0	0	0
AC007899.3	ENSG00000224891	0	0	0	0	0	0	0	0	0	0	0	0
AC007919.1	ENSG00000264711	0	0	0	0	0	0	0	0	0	0	0	0
AC007919.18	ENSG00000224611	0	0	0	0	0	0	0	0	0	0	0	0
AC007919.19	ENSG00000231384	0	0	0	0	0	0	0	0	0	0	0	0
AC007919.2	ENSG00000269496	0	0	0	0	0	0	0	0	0	0	0	0
AC007948.1	ENSG00000263863	0	1	0	0	0	0	0	5.22195	0	0	0	0
AC007950.1	ENSG00000259268	0	0	0	0	0	0	0	0	0	0	0	0
AC007952.1	ENSG00000214844	0	0	0	0	0	0	0	0	0	0	0	0
AC007952.4	ENSG00000266311	0	0	0	0	0	0	0	0	0	0	0	0
AC007952.5	ENSG00000228157	0	0	0	0	1	0	0	0	0	0	6.05333	0
AC007952.6	ENSG00000197665	0	0	0	0	0	2	0	0	0	0	0	9.03726
AC007956.1	ENSG00000214670	0	0	0	0	2	0	0	0	0	0	12.1067	0
AC007965.1	ENSG00000269393	0	0	0	0	0	0	0	0	0	0	0	0
AC007966.1	ENSG00000226747	8	10	6	14	9	18	49.3757	52.2195	25.0418	76.5796	54.4799	81.3353
AC007967.2	ENSG00000228207	0	0	0	0	0	0	0	0	0	0	0	0
AC007967.3	ENSG00000173357	0	0	0	0	0	0	0	0	0	0	0	0
AC007967.4	ENSG00000230025	0	0	0	0	0	0	0	0	0	0	0	0
AC007969.4	ENSG00000234061	0	0	0	0	0	0	0	0	0	0	0	0
AC007969.5	ENSG00000233762	106	89	86	97	91	80	654.228	464.753	358.933	530.587	550.853	361.49
AC007970.1	ENSG00000234281	4	4	8	10	4	5	24.6879	20.8878	33.3891	54.6997	24.2133	22.5931
AC008045.1	ENSG00000221178	0	0	0	0	0	0	0	0	0	0	0	0
AC008060.5	ENSG00000227365	0	0	0	0	0	0	0	0	0	0	0	0
AC008060.7	ENSG00000218672	0	0	0	0	0	0	0	0	0	0	0	0
AC008060.8	ENSG00000236544	0	0	0	0	0	0	0	0	0	0	0	0
AC008063.2	ENSG00000230918	0	0	0	0	0	0	0	0	0	0	0	0
AC008063.3	ENSG00000233397	0	0	0	0	0	0	0	0	0	0	0	0
AC008064.1	ENSG00000264740	0	0	0	0	0	0	0	0	0	0	0	0
AC008065.1	ENSG00000224553	0	0	0	0	0	0	0	0	0	0	0	0
AC008067.2	ENSG00000237031	0	0	0	0	0	0	0	0	0	0	0	0
AC008069.1	ENSG00000223536	0	0	0	0	0	0	0	0	0	0	0	0
AC008069.2	ENSG00000224604	0	0	0	0	0	0	0	0	0	0	0	0
AC008072.1	ENSG00000228681	0	0	0	0	0	0	0	0	0	0	0	0
AC008073.7	ENSG00000232642	0	0	0	0	0	0	0	0	0	0	0	0
AC008073.9	ENSG00000223754	0	0	0	0	0	0	0	0	0	0	0	0
AC008074.3	ENSG00000223935	0	4	6	0	7	5	0	20.8878	25.0418	0	42.3733	22.5931
AC008074.4	ENSG00000223863	0	0	0	0	0	1	0	0	0	0	0	4.51863
AC008074.5	ENSG00000237217	0	0	0	0	0	0	0	0	0	0	0	0
AC008079.9	ENSG00000187979	7	7	9	16	11	19	43.2038	36.5536	37.5627	87.5195	66.5866	85.8539
AC008085.1	ENSG00000252811	0	0	0	0	0	0	0	0	0	0	0	0
AC008088.4	ENSG00000260907	0	0	0	0	0	0	0	0	0	0	0	0
AC008122.1	ENSG00000238641	0	0	0	0	0	0	0	0	0	0	0	0
AC008132.1	ENSG00000182824	25	29	29	12	14	20	154.299	151.436	121.035	65.6397	84.7466	90.3726
AC008132.12	ENSG00000234764	0	0	0	0	0	0	0	0	0	0	0	0
AC008132.13	ENSG00000161103	22	25	32	24	24	23	135.783	130.549	133.556	131.279	145.28	103.928
AC008132.14	ENSG00000239989	0	0	0	0	0	0	0	0	0	0	0	0
AC008147.1	ENSG00000203432	0	0	0	0	0	0	0	0	0	0	0	0
AC008147.2	ENSG00000203433	0	0	0	0	0	0	0	0	0	0	0	0
AC008154.4	ENSG00000231098	1	0	0	0	0	0	6.17197	0	0	0	0	0
AC008154.5	ENSG00000229177	1	0	0	0	0	1	6.17197	0	0	0	0	4.51863
AC008155.1	ENSG00000213237	1	1	0	1	1	0	6.17197	5.22195	0	5.46997	6.05333	0
AC008155.2	ENSG00000213238	0	0	0	0	0	0	0	0	0	0	0	0
AC008163.4	ENSG00000234113	0	0	0	0	0	1	0	0	0	0	0	4.51863
AC008163.6	ENSG00000232968	0	0	0	0	0	0	0	0	0	0	0	0
AC008166.1	ENSG00000266512	0	0	0	0	0	0	0	0	0	0	0	0
AC008171.1	ENSG00000223890	0	0	0	0	0	0	0	0	0	0	0	0
AC008173.1	ENSG00000231570	0	0	0	0	0	0	0	0	0	0	0	0
AC008174.3	ENSG00000231646	4	16	15	19	12	15	24.6879	83.5511	62.6045	103.929	72.6399	67.7794
AC008175.1	ENSG00000235059	0	0	0	0	0	0	0	0	0	0	0	0
AC008264.4	ENSG00000224545	0	0	0	0	0	0	0	0	0	0	0	0
AC008265.2	ENSG00000214815	0	0	0	0	0	0	0	0	0	0	0	0
AC008267.1	ENSG00000267941	0	0	0	0	0	1	0	0	0	0	0	4.51863
AC008268.1	ENSG00000235584	0	0	0	0	1	0	0	0	0	0	6.05333	0
AC008268.2	ENSG00000237510	0	0	0	0	0	0	0	0	0	0	0	0
AC008269.2	ENSG00000229321	0	0	0	0	0	0	0	0	0	0	0	0
AC008271.1	ENSG00000231031	3	1	4	2	0	2	18.5159	5.22195	16.6945	10.9399	0	9.03726
AC008277.1	ENSG00000223642	0	0	0	0	0	0	0	0	0	0	0	0
AC008278.2	ENSG00000234022	2	0	1	0	0	0	12.3439	0	4.17363	0	0	0
AC008278.3	ENSG00000224194	0	0	0	0	0	0	0	0	0	0	0	0
AC008280.1	ENSG00000235937	0	0	0	0	0	0	0	0	0	0	0	0
AC008280.3	ENSG00000241114	0	0	0	0	0	0	0	0	0	0	0	0
AC008281.1	ENSG00000228909	0	0	0	0	0	0	0	0	0	0	0	0
AC008372.1	ENSG00000268208	0	0	0	0	0	0	0	0	0	0	0	0
AC008387.1	ENSG00000268217	0	0	0	0	0	0	0	0	0	0	0	0
AC008391.1	ENSG00000265665	0	0	1	0	0	0	0	0	4.17363	0	0	0
AC008394.1	ENSG00000233828	0	0	0	0	0	0	0	0	0	0	0	0
AC008397.1	ENSG00000221167	0	0	0	0	0	0	0	0	0	0	0	0
AC008410.1	ENSG00000221131	0	0	0	0	0	0	0	0	0	0	0	0
AC008427.2	ENSG00000251583	0	0	0	0	0	0	0	0	0	0	0	0
AC008440.10	ENSG00000232324	0	0	0	0	0	0	0	0	0	0	0	0
AC008440.5	ENSG00000232220	0	0	0	0	0	0	0	0	0	0	0	0
AC008443.1	ENSG00000268397	40	25	37	8	6	7	246.879	130.549	154.424	43.7598	36.32	31.6304
AC008498.1	ENSG00000269267	0	0	0	0	0	0	0	0	0	0	0	0
AC008536.1	ENSG00000266499	0	0	0	0	0	0	0	0	0	0	0	0
AC008555.1	ENSG00000203442	0	0	0	0	0	0	0	0	0	0	0	0
AC008555.2	ENSG00000213084	0	0	0	0	0	0	0	0	0	0	0	0
AC008565.1	ENSG00000251135	0	0	0	0	2	0	0	0	0	0	12.1067	0
AC008581.1	ENSG00000222316	0	0	0	0	0	0	0	0	0	0	0	0
AC008592.3	ENSG00000251000	1	1	0	4	2	7	6.17197	5.22195	0	21.8799	12.1067	31.6304
AC008592.4	ENSG00000251409	0	0	2	0	2	1	0	0	8.34727	0	12.1067	4.51863
AC008592.5	ENSG00000250362	0	0	0	0	1	0	0	0	0	0	6.05333	0
AC008592.7	ENSG00000250955	0	0	0	0	0	0	0	0	0	0	0	0
AC008592.8	ENSG00000272021	0	0	0	0	0	0	0	0	0	0	0	0
AC008625.1	ENSG00000221070	0	0	0	0	0	0	0	0	0	0	0	0
AC008671.1	ENSG00000222732	0	0	0	0	0	0	0	0	0	0	0	0
AC008674.1	ENSG00000263401	0	0	0	0	0	0	0	0	0	0	0	0
AC008686.1	ENSG00000214109	2	2	5	5	5	7	12.3439	10.4439	20.8682	27.3499	30.2666	31.6304
AC008691.1	ENSG00000254199	0	0	0	0	0	0	0	0	0	0	0	0
AC008694.2	ENSG00000254336	0	0	0	0	0	0	0	0	0	0	0	0
AC008694.3	ENSG00000253798	0	0	0	0	0	0	0	0	0	0	0	0
AC008697.1	ENSG00000249738	1	0	0	0	0	0	6.17197	0	0	0	0	0
AC008703.1	ENSG00000253298	0	0	0	0	0	0	0	0	0	0	0	0
AC008703.2	ENSG00000266432	0	0	0	0	0	0	0	0	0	0	0	0
AC008706.1	ENSG00000239048	0	0	0	0	0	0	0	0	0	0	0	0
AC008731.1	ENSG00000256439	2	0	1	3	0	1	12.3439	0	4.17363	16.4099	0	4.51863
AC008738.1	ENSG00000230259	0	0	2	0	0	1	0	0	8.34727	0	0	4.51863
AC008738.2	ENSG00000264355	0	0	0	0	0	0	0	0	0	0	0	0
AC008746.10	ENSG00000237955	0	0	0	0	1	0	0	0	0	0	6.05333	0
AC008746.12	ENSG00000267838	2	0	1	0	1	3	12.3439	0	4.17363	0	6.05333	13.5559
AC008746.3	ENSG00000227407	0	2	0	0	0	0	0	10.4439	0	0	0	0
AC008746.5	ENSG00000235681	0	0	0	0	0	0	0	0	0	0	0	0
AC008746.9	ENSG00000213016	0	0	0	0	0	0	0	0	0	0	0	0
AC008747.1	ENSG00000221584	0	0	0	0	0	0	0	0	0	0	0	0
AC008752.1	ENSG00000216102	0	0	0	0	0	0	0	0	0	0	0	0
AC008752.2	ENSG00000265379	0	0	0	0	0	0	0	0	0	0	0	0
AC008752.3	ENSG00000266247	0	0	0	0	0	0	0	0	0	0	0	0
AC008753.3	ENSG00000238150	0	0	0	0	0	1	0	0	0	0	0	4.51863
AC008753.4	ENSG00000269564	0	0	0	0	0	0	0	0	0	0	0	0
AC008753.6	ENSG00000228323	0	0	0	0	0	0	0	0	0	0	0	0
AC008780.1	ENSG00000221195	0	0	0	0	0	0	0	0	0	0	0	0
AC008781.7	ENSG00000228737	1	3	3	3	0	5	6.17197	15.6658	12.5209	16.4099	0	22.5931
AC008834.1	ENSG00000248901	0	1	1	1	0	0	0	5.22195	4.17363	5.46997	0	0
AC008834.2	ENSG00000249101	0	0	0	0	0	0	0	0	0	0	0	0
AC008836.1	ENSG00000223200	0	0	0	0	0	0	0	0	0	0	0	0
AC008850.3	ENSG00000227836	0	0	0	0	0	0	0	0	0	0	0	0
AC008865.1	ENSG00000213702	0	0	0	0	0	0	0	0	0	0	0	0
AC008869.1	ENSG00000238335	0	0	0	0	0	0	0	0	0	0	0	0
AC008914.1	ENSG00000268280	0	0	0	0	0	0	0	0	0	0	0	0
AC008937.2	ENSG00000237705	0	0	0	0	0	0	0	0	0	0	0	0
AC008937.3	ENSG00000225230	3	2	0	0	1	1	18.5159	10.4439	0	0	6.05333	4.51863
AC008938.1	ENSG00000264465	0	0	0	0	0	0	0	0	0	0	0	0
AC008940.1	ENSG00000228650	0	0	0	0	0	0	0	0	0	0	0	0
AC008948.1	ENSG00000268424	0	0	0	0	0	1	0	0	0	0	0	4.51863
AC008949.1	ENSG00000222961	0	0	0	0	0	0	0	0	0	0	0	0
AC008964.1	ENSG00000269215	0	0	0	0	0	0	0	0	0	0	0	0
AC008967.1	ENSG00000221310	0	0	0	0	0	0	0	0	0	0	0	0
AC008982.2	ENSG00000269688	5	10	8	7	4	6	30.8598	52.2195	33.3891	38.2898	24.2133	27.1118
AC008984.2	ENSG00000248166	0	0	0	1	0	0	0	0	0	5.46997	0	0
AC008984.5	ENSG00000251431	0	0	0	0	0	0	0	0	0	0	0	0
AC008984.6	ENSG00000250507	0	0	0	0	0	0	0	0	0	0	0	0
AC008984.7	ENSG00000234436	0	0	0	0	0	0	0	0	0	0	0	0
AC008991.1	ENSG00000267683	0	0	0	0	0	0	0	0	0	0	0	0
AC008992.1	ENSG00000267636	0	0	0	0	0	0	0	0	0	0	0	0
AC009005.2	ENSG00000267751	95	110	139	123	101	138	586.337	574.414	580.135	672.807	611.386	623.571
AC009009.1	ENSG00000238393	0	0	0	0	0	0	0	0	0	0	0	0
AC009014.3	ENSG00000271824	0	0	0	0	0	0	0	0	0	0	0	0
AC009035.1	ENSG00000264935	0	0	0	0	0	0	0	0	0	0	0	0
AC009041.1	ENSG00000181791	0	0	0	0	0	0	0	0	0	0	0	0
AC009041.2	ENSG00000269047	0	0	0	0	0	0	0	0	0	0	0	0
AC009052.12	ENSG00000260345	2	5	8	1	7	6	12.3439	26.1097	33.3891	5.46997	42.3733	27.1118
AC009060.1	ENSG00000269746	0	0	0	1	0	0	0	0	0	5.46997	0	0
AC009061.1	ENSG00000203401	5	6	6	7	3	7	30.8598	31.3317	25.0418	38.2898	18.16	31.6304
AC009065.1	ENSG00000167970	0	0	3	0	0	0	0	0	12.5209	0	0	0
AC009065.2	ENSG00000207715	0	0	0	0	0	0	0	0	0	0	0	0
AC009065.3	ENSG00000252958	0	0	0	0	0	0	0	0	0	0	0	0
AC009080.1	ENSG00000265127	0	0	0	0	0	0	0	0	0	0	0	0
AC009081.1	ENSG00000265167	0	0	0	0	0	0	0	0	0	0	0	0
AC009093.1	ENSG00000196927	3	4	4	1	0	2	18.5159	20.8878	16.6945	5.46997	0	9.03726
AC009095.4	ENSG00000237718	0	1	0	1	0	1	0	5.22195	0	5.46997	0	4.51863
AC009107.1	ENSG00000203343	0	0	1	0	0	1	0	0	4.17363	0	0	4.51863
AC009110.1	ENSG00000231589	0	0	0	0	0	0	0	0	0	0	0	0
AC009120.10	ENSG00000261248	0	0	1	0	0	0	0	0	4.17363	0	0	0
AC009120.3	ENSG00000239763	4	3	4	1	1	4	24.6879	15.6658	16.6945	5.46997	6.05333	18.0745
AC009120.4	ENSG00000261404	5	7	6	5	3	4	30.8598	36.5536	25.0418	27.3499	18.16	18.0745
AC009120.5	ENSG00000260884	8	6	8	2	2	6	49.3757	31.3317	33.3891	10.9399	12.1067	27.1118
AC009120.6	ENSG00000259972	106	152	225	137	101	144	654.228	793.736	939.068	749.386	611.386	650.682
AC009120.8	ENSG00000260471	0	0	0	0	0	0	0	0	0	0	0	0
AC009121.1	ENSG00000238774	0	0	0	0	0	0	0	0	0	0	0	0
AC009132.1	ENSG00000263661	0	0	0	0	0	0	0	0	0	0	0	0
AC009133.12	ENSG00000261690	13	24	33	31	23	16	80.2356	125.327	137.73	169.569	139.227	72.298
AC009133.14	ENSG00000238045	74	129	132	120	105	126	456.726	673.631	550.92	656.397	635.599	569.347
AC009133.15	ENSG00000259952	0	1	0	0	0	0	0	5.22195	0	0	0	0
AC009133.17	ENSG00000260719	11	9	11	12	9	22	67.8916	46.9975	45.91	65.6397	54.4799	99.4098
AC009133.20	ENSG00000261962	3	5	6	2	2	6	18.5159	26.1097	25.0418	10.9399	12.1067	27.1118
AC009133.21	ENSG00000262756	0	0	0	0	0	0	0	0	0	0	0	0
AC009134.1	ENSG00000262116	0	0	0	0	0	0	0	0	0	0	0	0
AC009142.1	ENSG00000222299	0	0	0	0	0	0	0	0	0	0	0	0
AC009158.1	ENSG00000231876	0	0	0	0	0	0	0	0	0	0	0	0
AC009159.1	ENSG00000221330	0	0	0	0	0	0	0	0	0	0	0	0
AC009161.1	ENSG00000237901	0	0	0	0	0	0	0	0	0	0	0	0
AC009166.5	ENSG00000261238	0	0	0	0	0	0	0	0	0	0	0	0
AC009196.1	ENSG00000221157	0	0	0	0	0	0	0	0	0	0	0	0
AC009227.2	ENSG00000224675	0	0	0	0	0	0	0	0	0	0	0	0
AC009227.3	ENSG00000238004	0	0	0	0	0	0	0	0	0	0	0	0
AC009228.1	ENSG00000242628	0	0	0	0	0	0	0	0	0	0	0	0
AC009229.5	ENSG00000227292	0	0	0	0	0	0	0	0	0	0	0	0
AC009229.6	ENSG00000229160	0	0	0	0	0	0	0	0	0	0	0	0
AC009234.1	ENSG00000230327	0	0	0	0	0	0	0	0	0	0	0	0
AC009234.2	ENSG00000216191	0	0	0	0	0	0	0	0	0	0	0	0
AC009236.2	ENSG00000231054	0	0	0	0	0	0	0	0	0	0	0	0
AC009237.10	ENSG00000233037	0	0	0	0	0	0	0	0	0	0	0	0
AC009237.11	ENSG00000236431	4	5	8	5	10	8	24.6879	26.1097	33.3891	27.3499	60.5333	36.149
AC009237.13	ENSG00000230083	0	0	0	0	0	0	0	0	0	0	0	0
AC009237.14	ENSG00000236026	0	0	0	0	0	0	0	0	0	0	0	0
AC009237.16	ENSG00000236750	0	0	0	0	0	0	0	0	0	0	0	0
AC009237.17	ENSG00000235959	0	0	0	0	0	0	0	0	0	0	0	0
AC009237.2	ENSG00000223917	0	0	0	0	0	0	0	0	0	0	0	0
AC009237.4	ENSG00000238162	0	0	0	0	0	0	0	0	0	0	0	0
AC009237.5	ENSG00000237308	0	0	0	0	0	0	0	0	0	0	0	0
AC009237.6	ENSG00000224719	0	0	0	0	0	0	0	0	0	0	0	0
AC009237.8	ENSG00000229689	154	176	235	256	196	293	950.483	919.062	980.804	1400.31	1186.45	1323.96
AC009238.6	ENSG00000248821	0	0	0	0	0	0	0	0	0	0	0	0
AC009238.7	ENSG00000227120	0	0	0	0	0	0	0	0	0	0	0	0
AC009238.8	ENSG00000233275	0	0	0	0	0	0	0	0	0	0	0	0
AC009245.3	ENSG00000230383	0	0	0	0	0	0	0	0	0	0	0	0
AC009262.2	ENSG00000236212	0	4	2	0	0	1	0	20.8878	8.34727	0	0	4.51863
AC009263.2	ENSG00000234639	0	0	0	0	0	0	0	0	0	0	0	0
AC009274.6	ENSG00000226045	0	0	0	0	0	0	0	0	0	0	0	0
AC009276.4	ENSG00000224375	3	2	2	1	0	0	18.5159	10.4439	8.34727	5.46997	0	0
AC009297.1	ENSG00000212001	0	0	0	0	0	0	0	0	0	0	0	0
AC009299.1	ENSG00000221590	0	0	0	0	0	0	0	0	0	0	0	0
AC009299.2	ENSG00000235724	26	20	35	23	32	19	160.471	104.439	146.077	125.809	193.706	85.8539
AC009299.3	ENSG00000227403	101	114	127	99	90	120	623.369	595.302	530.052	541.527	544.799	542.235
AC009299.4	ENSG00000225813	0	1	1	0	0	1	0	5.22195	4.17363	0	0	4.51863
AC009299.5	ENSG00000232320	0	0	0	0	0	0	0	0	0	0	0	0
AC009302.2	ENSG00000233868	0	0	0	0	0	1	0	0	0	0	0	4.51863
AC009302.4	ENSG00000226331	0	0	0	0	0	0	0	0	0	0	0	0
AC009303.1	ENSG00000235066	0	0	0	0	0	0	0	0	0	0	0	0
AC009303.3	ENSG00000224967	0	0	0	0	0	1	0	0	0	0	0	4.51863
AC009305.1	ENSG00000234579	0	0	0	0	0	0	0	0	0	0	0	0
AC009305.2	ENSG00000216093	0	0	0	0	0	0	0	0	0	0	0	0
AC009310.1	ENSG00000225911	0	0	0	0	0	0	0	0	0	0	0	0
AC009312.1	ENSG00000238207	2	2	4	2	1	2	12.3439	10.4439	16.6945	10.9399	6.05333	9.03726
AC009313.1	ENSG00000224467	0	1	0	1	1	0	0	5.22195	0	5.46997	6.05333	0
AC009313.2	ENSG00000232337	0	0	1	0	0	0	0	0	4.17363	0	0	0
AC009336.1	ENSG00000216193	0	0	0	0	0	0	0	0	0	0	0	0
AC009336.24	ENSG00000226363	0	0	0	0	0	0	0	0	0	0	0	0
AC009362.2	ENSG00000233287	0	0	0	0	0	0	0	0	0	0	0	0
AC009365.3	ENSG00000183470	0	0	1	0	1	0	0	0	4.17363	0	6.05333	0
AC009365.4	ENSG00000225881	0	0	0	0	0	0	0	0	0	0	0	0
AC009403.2	ENSG00000216895	118	138	173	114	117	135	728.292	720.628	722.039	623.577	708.239	610.015
AC009404.2	ENSG00000236255	308	349	521	350	308	373	1900.97	1822.46	2174.46	1914.49	1864.42	1685.45
AC009410.1	ENSG00000232023	92	98	107	59	80	120	567.821	511.751	446.579	322.728	484.266	542.235
AC009411.1	ENSG00000228538	0	0	0	0	0	0	0	0	0	0	0	0
AC009411.2	ENSG00000235537	0	0	0	0	0	0	0	0	0	0	0	0
AC009413.2	ENSG00000236533	0	0	0	0	0	0	0	0	0	0	0	0
AC009414.1	ENSG00000233752	0	0	0	0	0	0	0	0	0	0	0	0
AC009469.1	ENSG00000256309	0	0	0	0	0	0	0	0	0	0	0	0
AC009473.1	ENSG00000234141	8	1	4	2	4	5	49.3757	5.22195	16.6945	10.9399	24.2133	22.5931
AC009474.1	ENSG00000224071	0	0	0	0	0	0	0	0	0	0	0	0
AC009474.2	ENSG00000230355	0	0	0	1	0	0	0	0	0	5.46997	0	0
AC009477.7	ENSG00000225448	0	0	0	0	0	0	0	0	0	0	0	0
AC009478.1	ENSG00000225258	0	1	0	1	0	0	0	5.22195	0	5.46997	0	0
AC009478.2	ENSG00000264976	0	0	0	0	0	0	0	0	0	0	0	0
AC009480.1	ENSG00000265049	0	0	0	0	0	0	0	0	0	0	0	0
AC009480.3	ENSG00000223911	0	0	0	0	0	0	0	0	0	0	0	0
AC009480.4	ENSG00000229143	0	0	0	0	0	0	0	0	0	0	0	0
AC009487.4	ENSG00000224076	0	0	0	0	0	0	0	0	0	0	0	0
AC009487.5	ENSG00000251621	0	0	0	0	0	0	0	0	0	0	0	0
AC009492.1	ENSG00000233143	0	0	0	0	0	0	0	0	0	0	0	0
AC009494.3	ENSG00000216844	0	0	0	0	0	0	0	0	0	0	0	0
AC009495.1	ENSG00000221234	0	0	0	0	0	0	0	0	0	0	0	0
AC009495.2	ENSG00000235192	2	1	1	0	2	2	12.3439	5.22195	4.17363	0	12.1067	9.03726
AC009495.3	ENSG00000232411	0	0	0	0	0	0	0	0	0	0	0	0
AC009495.4	ENSG00000229195	1	1	2	1	3	1	6.17197	5.22195	8.34727	5.46997	18.16	4.51863
AC009498.1	ENSG00000237271	0	0	0	0	0	0	0	0	0	0	0	0
AC009499.1	ENSG00000203386	2	1	1	0	0	0	12.3439	5.22195	4.17363	0	0	0
AC009499.2	ENSG00000237790	0	0	0	0	0	0	0	0	0	0	0	0
AC009500.2	ENSG00000236748	0	0	0	0	0	0	0	0	0	0	0	0
AC009501.4	ENSG00000231609	9	15	11	4	6	6	55.5477	78.3292	45.91	21.8799	36.32	27.1118
AC009502.1	ENSG00000231802	1	0	0	0	0	0	6.17197	0	0	0	0	0
AC009502.4	ENSG00000227308	0	0	0	1	0	1	0	0	0	5.46997	0	4.51863
AC009505.2	ENSG00000235522	0	0	0	0	0	0	0	0	0	0	0	0
AC009505.4	ENSG00000234162	0	0	0	0	0	0	0	0	0	0	0	0
AC009506.1	ENSG00000224152	42	36	58	44	35	60	259.223	187.99	242.071	240.679	211.866	271.118
AC009506.2	ENSG00000225369	0	0	0	0	0	0	0	0	0	0	0	0
AC009508.1	ENSG00000227930	0	0	0	0	0	0	0	0	0	0	0	0
AC009517.2	ENSG00000224469	0	0	0	0	0	0	0	0	0	0	0	0
AC009518.2	ENSG00000233263	0	0	0	0	0	0	0	0	0	0	0	0
AC009518.3	ENSG00000236386	0	0	0	0	0	0	0	0	0	0	0	0
AC009518.4	ENSG00000224865	0	0	0	0	0	0	0	0	0	0	0	0
AC009518.8	ENSG00000227197	0	0	0	0	0	0	0	0	0	0	0	0
AC009531.2	ENSG00000226063	0	0	0	0	0	0	0	0	0	0	0	0
AC009541.1	ENSG00000226066	0	0	0	0	0	0	0	0	0	0	0	0
AC009542.2	ENSG00000231794	0	1	0	0	0	0	0	5.22195	0	0	0	0
AC009677.1	ENSG00000238870	0	0	0	0	0	0	0	0	0	0	0	0
AC009695.1	ENSG00000266713	0	0	0	0	0	0	0	0	0	0	0	0
AC009779.1	ENSG00000266016	0	0	0	0	0	0	0	0	0	0	0	0
AC009784.1	ENSG00000220982	0	0	0	0	0	0	0	0	0	0	0	0
AC009784.3	ENSG00000232053	9	12	1	8	3	8	55.5477	62.6633	4.17363	43.7598	18.16	36.149
AC009784.4	ENSG00000236503	0	0	0	0	0	0	0	0	0	0	0	0
AC009800.1	ENSG00000265835	0	0	0	0	0	0	0	0	0	0	0	0
AC009802.1	ENSG00000268706	0	0	0	0	0	0	0	0	0	0	0	0
AC009831.1	ENSG00000265063	0	0	0	0	0	0	0	0	0	0	0	0
AC009835.1	ENSG00000221621	0	0	0	0	0	0	0	0	0	0	0	0
AC009878.2	ENSG00000235160	0	0	0	0	0	0	0	0	0	0	0	0
AC009892.1	ENSG00000264799	0	0	0	0	0	0	0	0	0	0	0	0
AC009892.10	ENSG00000224730	1	0	0	0	0	0	6.17197	0	0	0	0	0
AC009892.2	ENSG00000235181	0	0	0	0	0	0	0	0	0	0	0	0
AC009892.5	ENSG00000238094	0	0	0	0	0	0	0	0	0	0	0	0
AC009892.9	ENSG00000237323	0	0	0	0	0	0	0	0	0	0	0	0
AC009941.1	ENSG00000264969	0	0	0	0	0	0	0	0	0	0	0	0
AC009945.4	ENSG00000234356	0	0	0	0	1	0	0	0	0	0	6.05333	0
AC009947.2	ENSG00000230073	0	0	0	0	0	0	0	0	0	0	0	0
AC009947.3	ENSG00000215540	0	0	0	0	0	0	0	0	0	0	0	0
AC009947.5	ENSG00000236647	0	0	0	0	0	0	0	0	0	0	0	0
AC009948.5	ENSG00000223960	282	354	405	282	267	347	1740.49	1848.57	1690.32	1542.53	1616.24	1567.96
AC009948.7	ENSG00000238082	0	0	0	0	0	0	0	0	0	0	0	0
AC009950.2	ENSG00000225963	29	32	37	40	42	34	178.987	167.102	154.424	218.799	254.24	153.633
AC009951.1	ENSG00000176824	0	0	0	0	0	0	0	0	0	0	0	0
AC009951.2	ENSG00000213410	0	0	0	0	0	0	0	0	0	0	0	0
AC009955.8	ENSG00000228973	0	0	0	0	0	0	0	0	0	0	0	0
AC009960.1	ENSG00000223619	0	0	0	0	0	0	0	0	0	0	0	0
AC009960.2	ENSG00000233888	0	0	0	1	0	0	0	0	0	5.46997	0	0
AC009960.3	ENSG00000233311	0	0	0	0	0	0	0	0	0	0	0	0
AC009960.4	ENSG00000235433	0	0	0	0	0	0	0	0	0	0	0	0
AC009960.5	ENSG00000237542	0	0	0	0	0	0	0	0	0	0	0	0
AC009960.6	ENSG00000241221	0	0	0	0	0	0	0	0	0	0	0	0
AC009960.7	ENSG00000233134	0	0	0	0	0	0	0	0	0	0	0	0
AC009961.2	ENSG00000230783	0	0	1	0	1	0	0	0	4.17363	0	6.05333	0
AC009961.3	ENSG00000226266	21	18	29	19	14	16	129.611	93.995	121.035	103.929	84.7466	72.298
AC009961.5	ENSG00000227055	0	0	0	0	0	0	0	0	0	0	0	0
AC009963.3	ENSG00000233494	0	0	0	0	0	0	0	0	0	0	0	0
AC009963.4	ENSG00000227270	0	0	0	0	0	0	0	0	0	0	0	0
AC009963.5	ENSG00000237745	0	0	0	0	1	0	0	0	0	0	6.05333	0
AC009963.6	ENSG00000235325	1	0	0	0	0	0	6.17197	0	0	0	0	0
AC009965.1	ENSG00000235951	0	0	0	0	0	0	0	0	0	0	0	0
AC009965.2	ENSG00000234714	0	0	0	0	0	0	0	0	0	0	0	0
AC009967.3	ENSG00000214369	0	0	1	1	1	0	0	0	4.17363	5.46997	6.05333	0
AC009969.1	ENSG00000234932	0	0	0	0	0	0	0	0	0	0	0	0
AC009970.1	ENSG00000233953	0	0	0	0	0	0	0	0	0	0	0	0
AC009974.11	ENSG00000232625	0	0	0	0	0	0	0	0	0	0	0	0
AC009977.1	ENSG00000269084	0	0	0	0	0	0	0	0	0	0	0	0
AC009987.1	ENSG00000221293	0	0	0	0	0	0	0	0	0	0	0	0
AC009994.2	ENSG00000266566	0	0	0	0	0	0	0	0	0	0	0	0
AC009997.1	ENSG00000221218	0	0	0	0	0	0	0	0	0	0	0	0
AC010082.2	ENSG00000225000	0	0	0	0	0	0	0	0	0	0	0	0
AC010084.1	ENSG00000229308	0	0	1	0	0	0	0	0	4.17363	0	0	0
AC010086.1	ENSG00000226918	0	0	0	0	0	0	0	0	0	0	0	0
AC010086.5	ENSG00000236615	0	0	0	0	0	0	0	0	0	0	0	0
AC010090.1	ENSG00000232606	0	0	0	0	0	0	0	0	0	0	0	0
AC010091.1	ENSG00000233491	0	0	0	0	1	0	0	0	0	0	6.05333	0
AC010091.4	ENSG00000230196	0	0	0	0	0	0	0	0	0	0	0	0
AC010092.1	ENSG00000266020	0	0	0	0	0	0	0	0	0	0	0	0
AC010095.5	ENSG00000228763	0	0	0	0	0	0	0	0	0	0	0	0
AC010095.6	ENSG00000233648	0	0	0	0	0	0	0	0	0	0	0	0
AC010095.7	ENSG00000235644	0	0	0	0	0	0	0	0	0	0	0	0
AC010096.1	ENSG00000234597	0	0	0	0	0	0	0	0	0	0	0	0
AC010096.2	ENSG00000237992	0	0	0	0	0	0	0	0	0	0	0	0
AC010105.1	ENSG00000237498	1	0	0	0	0	0	6.17197	0	0	0	0	0
AC010127.3	ENSG00000236107	0	4	1	0	0	0	0	20.8878	4.17363	0	0	0
AC010132.10	ENSG00000231539	0	0	0	0	0	0	0	0	0	0	0	0
AC010132.11	ENSG00000234983	0	1	0	4	1	0	0	5.22195	0	21.8799	6.05333	0
AC010136.2	ENSG00000223923	0	0	0	0	0	0	0	0	0	0	0	0
AC010139.1	ENSG00000264034	0	0	0	0	0	0	0	0	0	0	0	0
AC010141.1	ENSG00000235719	0	0	0	0	0	0	0	0	0	0	0	0
AC010141.4	ENSG00000242393	0	0	0	0	0	0	0	0	0	0	0	0
AC010141.6	ENSG00000228257	0	0	0	0	0	0	0	0	0	0	0	0
AC010141.8	ENSG00000227989	0	0	0	0	0	0	0	0	0	0	0	0
AC010145.4	ENSG00000226764	0	0	0	0	0	0	0	0	0	0	0	0
AC010146.1	ENSG00000229568	0	0	0	0	0	0	0	0	0	0	0	0
AC010146.2	ENSG00000216081	0	0	0	0	0	0	0	0	0	0	0	0
AC010148.1	ENSG00000235726	1	1	1	0	1	0	6.17197	5.22195	4.17363	0	6.05333	0
AC010149.4	ENSG00000235419	126	121	142	138	128	139	777.668	631.855	592.656	754.856	774.826	628.089
AC010150.1	ENSG00000218682	0	0	0	0	0	0	0	0	0	0	0	0
AC010150.2	ENSG00000222070	0	0	0	0	0	0	0	0	0	0	0	0
AC010153.3	ENSG00000240566	0	0	0	0	0	0	0	0	0	0	0	0
AC010154.2	ENSG00000235895	0	0	0	0	0	0	0	0	0	0	0	0
AC010170.1	ENSG00000178550	0	0	0	0	0	0	0	0	0	0	0	0
AC010196.1	ENSG00000264077	0	0	0	0	0	0	0	0	0	0	0	0
AC010203.1	ENSG00000221770	0	0	0	0	0	0	0	0	0	0	0	0
AC010207.1	ENSG00000221313	0	0	0	0	0	0	0	0	0	0	0	0
AC010209.1	ENSG00000239036	0	0	0	0	0	0	0	0	0	0	0	0
AC010226.4	ENSG00000249249	23	17	41	19	13	27	141.955	88.7731	171.119	103.929	78.6933	122.003
AC010235.1	ENSG00000265637	0	0	0	0	0	0	0	0	0	0	0	0
AC010240.2	ENSG00000235253	0	0	0	0	0	0	0	0	0	0	0	0
AC010240.3	ENSG00000229738	0	0	0	1	0	0	0	0	0	5.46997	0	0
AC010243.1	ENSG00000197071	6	5	5	2	4	4	37.0318	26.1097	20.8682	10.9399	24.2133	18.0745
AC010247.1	ENSG00000265122	0	0	0	0	0	0	0	0	0	0	0	0
AC010295.1	ENSG00000251710	0	0	0	0	0	0	0	0	0	0	0	0
AC010296.1	ENSG00000256121	0	0	0	0	0	0	0	0	0	0	0	0
AC010297.1	ENSG00000221373	0	0	0	0	0	0	0	0	0	0	0	0
AC010311.1	ENSG00000266483	0	0	0	0	0	0	0	0	0	0	0	0
AC010319.1	ENSG00000222805	0	0	0	0	0	0	0	0	0	0	0	0
AC010323.1	ENSG00000265364	0	0	0	0	0	0	0	0	0	0	0	0
AC010327.1	ENSG00000266462	0	0	0	0	0	0	0	0	0	0	0	0
AC010327.2	ENSG00000269808	54	63	85	76	59	70	333.286	328.983	354.759	415.718	357.146	316.304
AC010329.1	ENSG00000266156	0	0	0	0	0	0	0	0	0	0	0	0
AC010335.1	ENSG00000256989	0	0	0	0	0	0	0	0	0	0	0	0
AC010336.1	ENSG00000214248	3	9	9	8	4	12	18.5159	46.9975	37.5627	43.7598	24.2133	54.2235
AC010368.1	ENSG00000212082	0	0	0	0	0	0	0	0	0	0	0	0
AC010368.2	ENSG00000269027	0	0	0	0	0	0	0	0	0	0	0	0
AC010376.1	ENSG00000223149	0	0	0	0	0	0	0	0	0	0	0	0
AC010422.1	ENSG00000221343	0	0	0	0	0	0	0	0	0	0	0	0
AC010423.1	ENSG00000226926	0	0	0	0	0	0	0	0	0	0	0	0
AC010441.1	ENSG00000269636	0	0	0	0	0	0	0	0	0	0	0	0
AC010455.1	ENSG00000221721	0	0	0	0	0	0	0	0	0	0	0	0
AC010458.1	ENSG00000221595	0	0	0	0	0	0	0	0	0	0	0	0
AC010468.1	ENSG00000214784	2	1	0	3	1	4	12.3439	5.22195	0	16.4099	6.05333	18.0745
AC010468.2	ENSG00000249318	0	0	0	0	0	0	0	0	0	0	0	0
AC010468.3	ENSG00000250728	0	0	0	0	0	0	0	0	0	0	0	0
AC010492.2	ENSG00000235081	0	1	1	1	2	3	0	5.22195	4.17363	5.46997	12.1067	13.5559
AC010492.4	ENSG00000249189	0	0	0	0	0	0	0	0	0	0	0	0
AC010492.5	ENSG00000240296	0	0	0	0	0	0	0	0	0	0	0	0
AC010504.2	ENSG00000267219	1	2	1	1	1	0	6.17197	10.4439	4.17363	5.46997	6.05333	0
AC010518.3	ENSG00000240197	0	0	0	0	0	0	0	0	0	0	0	0
AC010522.1	ENSG00000269304	0	0	0	0	0	0	0	0	0	0	0	0
AC010524.2	ENSG00000268686	0	0	0	0	0	1	0	0	0	0	0	4.51863
AC010524.4	ENSG00000268157	0	0	0	0	0	0	0	0	0	0	0	0
AC010525.1	ENSG00000203305	0	0	1	3	2	2	0	0	4.17363	16.4099	12.1067	9.03726
AC010525.2	ENSG00000211571	0	0	0	0	0	0	0	0	0	0	0	0
AC010525.4	ENSG00000267117	0	0	0	0	0	0	0	0	0	0	0	0
AC010525.5	ENSG00000267689	0	0	0	0	0	0	0	0	0	0	0	0
AC010525.6	ENSG00000267183	1	1	3	2	0	1	6.17197	5.22195	12.5209	10.9399	0	4.51863
AC010525.7	ENSG00000267018	0	0	0	0	0	0	0	0	0	0	0	0
AC010528.1	ENSG00000264645	0	0	0	0	0	0	0	0	0	0	0	0
AC010536.1	ENSG00000226180	10	4	19	15	6	21	61.7197	20.8878	79.2991	82.0496	36.32	94.8912
AC010543.1	ENSG00000265209	0	0	0	0	0	0	0	0	0	0	0	0
AC010546.1	ENSG00000223123	0	0	0	0	0	0	0	0	0	0	0	0
AC010547.9	ENSG00000261611	19	17	21	14	13	11	117.267	88.7731	87.6463	76.5796	78.6933	49.7049
AC010595.1	ENSG00000265704	0	0	0	0	0	0	0	0	0	0	0	0
AC010609.1	ENSG00000222086	0	0	0	0	0	0	0	0	0	0	0	0
AC010620.1	ENSG00000256240	0	0	0	0	0	0	0	0	0	0	0	0
AC010641.1	ENSG00000267443	0	0	0	0	0	0	0	0	0	0	0	0
AC010642.1	ENSG00000267216	100	140	182	134	123	164	617.197	731.072	759.601	732.976	744.559	741.055
AC010642.2	ENSG00000269794	2	1	3	0	0	1	12.3439	5.22195	12.5209	0	0	4.51863
AC010646.3	ENSG00000269095	0	1	1	1	1	0	0	5.22195	4.17363	5.46997	6.05333	0
AC010649.1	ENSG00000267448	0	1	2	0	0	0	0	5.22195	8.34727	0	0	0
AC010677.5	ENSG00000232383	0	0	0	0	1	0	0	0	0	0	6.05333	0
AC010723.1	ENSG00000223517	0	0	0	0	0	0	0	0	0	0	0	0
AC010723.2	ENSG00000266220	0	0	0	0	0	0	0	0	0	0	0	0
AC010724.1	ENSG00000221517	0	0	0	0	0	0	0	0	0	0	0	0
AC010729.1	ENSG00000242540	1	0	0	0	0	0	6.17197	0	0	0	0	0
AC010729.2	ENSG00000236106	0	0	0	0	0	0	0	0	0	0	0	0
AC010729.3	ENSG00000237266	0	0	0	0	0	0	0	0	0	0	0	0
AC010731.2	ENSG00000228577	0	0	0	0	0	0	0	0	0	0	0	0
AC010731.3	ENSG00000231653	0	0	0	0	0	0	0	0	0	0	0	0
AC010731.4	ENSG00000235118	0	0	0	0	0	0	0	0	0	0	0	0
AC010731.6	ENSG00000213083	0	0	0	0	0	0	0	0	0	0	0	0
AC010733.4	ENSG00000228414	4	7	11	11	2	8	24.6879	36.5536	45.91	60.1697	12.1067	36.149
AC010733.5	ENSG00000232713	6	10	21	12	14	14	37.0318	52.2195	87.6463	65.6397	84.7466	63.2608
AC010733.7	ENSG00000237024	0	0	0	0	0	0	0	0	0	0	0	0
AC010739.1	ENSG00000221372	0	0	0	0	0	0	0	0	0	0	0	0
AC010740.1	ENSG00000238065	0	0	0	0	0	0	0	0	0	0	0	0
AC010744.1	ENSG00000232548	0	0	0	0	0	0	0	0	0	0	0	0
AC010745.1	ENSG00000226041	0	0	0	0	0	0	0	0	0	0	0	0
AC010745.2	ENSG00000228876	0	0	0	0	0	0	0	0	0	0	0	0
AC010745.3	ENSG00000231266	0	0	0	0	0	0	0	0	0	0	0	0
AC010745.4	ENSG00000232444	0	0	0	0	0	0	0	0	0	0	0	0
AC010746.3	ENSG00000225979	1	0	0	0	0	0	6.17197	0	0	0	0	0
AC010747.2	ENSG00000237824	0	0	0	0	0	0	0	0	0	0	0	0
AC010754.1	ENSG00000221389	0	0	0	0	0	0	0	0	0	0	0	0
AC010760.1	ENSG00000269182	0	0	0	0	0	0	0	0	0	0	0	0
AC010761.10	ENSG00000265840	0	0	0	0	0	0	0	0	0	0	0	0
AC010761.13	ENSG00000265205	1	0	3	2	3	3	6.17197	0	12.5209	10.9399	18.16	13.5559
AC010761.14	ENSG00000267729	0	0	0	0	0	0	0	0	0	0	0	0
AC010761.6	ENSG00000265073	0	0	0	0	0	0	0	0	0	0	0	0
AC010761.8	ENSG00000264577	68	74	89	58	72	80	419.694	386.424	371.453	317.258	435.84	361.49
AC010761.9	ENSG00000265474	3	5	20	4	8	0	18.5159	26.1097	83.4727	21.8799	48.4266	0
AC010874.1	ENSG00000251879	0	0	0	0	0	0	0	0	0	0	0	0
AC010877.1	ENSG00000269291	0	0	0	0	0	0	0	0	0	0	0	0
AC010878.3	ENSG00000225402	0	0	0	0	0	0	0	0	0	0	0	0
AC010880.1	ENSG00000224400	0	0	0	0	0	0	0	0	0	0	0	0
AC010883.5	ENSG00000234936	3	2	11	2	2	6	18.5159	10.4439	45.91	10.9399	12.1067	27.1118
AC010884.1	ENSG00000224509	2	0	2	2	0	2	12.3439	0	8.34727	10.9399	0	9.03726
AC010884.2	ENSG00000263685	0	0	0	0	0	0	0	0	0	0	0	0
AC010886.2	ENSG00000224414	0	0	0	0	0	0	0	0	0	0	0	0
AC010887.1	ENSG00000251849	0	0	0	0	0	0	0	0	0	0	0	0
AC010890.1	ENSG00000226953	0	0	0	0	0	0	0	0	0	0	0	0
AC010891.2	ENSG00000228379	0	0	0	0	0	0	0	0	0	0	0	0
AC010894.3	ENSG00000226853	7	10	11	4	3	7	43.2038	52.2195	45.91	21.8799	18.16	31.6304
AC010894.4	ENSG00000179997	0	0	0	0	0	0	0	0	0	0	0	0
AC010894.5	ENSG00000237798	0	0	0	3	0	1	0	0	0	16.4099	0	4.51863
AC010900.2	ENSG00000232479	0	0	0	0	0	0	0	0	0	0	0	0
AC010904.1	ENSG00000213774	0	0	0	0	0	0	0	0	0	0	0	0
AC010907.2	ENSG00000237370	0	0	0	0	0	0	0	0	0	0	0	0
AC010907.5	ENSG00000224661	0	0	0	0	0	0	0	0	0	0	0	0
AC010928.1	ENSG00000253011	0	0	0	0	0	0	0	0	0	0	0	0
AC010930.1	ENSG00000221030	0	0	0	0	0	0	0	0	0	0	0	0
AC010967.1	ENSG00000232668	0	0	0	0	0	0	0	0	0	0	0	0
AC010967.2	ENSG00000228033	0	0	0	0	0	2	0	0	0	0	0	9.03726
AC010967.3	ENSG00000232604	0	0	0	0	0	0	0	0	0	0	0	0
AC010969.1	ENSG00000188525	1	0	0	0	0	0	6.17197	0	0	0	0	0
AC010970.1	ENSG00000251966	0	0	0	0	0	0	0	0	0	0	0	0
AC010970.2	ENSG00000225840	19	26	25	27	27	29	117.267	135.771	104.341	147.689	163.44	131.04
AC010971.1	ENSG00000234686	0	0	0	0	1	1	0	0	0	0	6.05333	4.51863
AC010974.3	ENSG00000230065	0	0	0	0	0	0	0	0	0	0	0	0
AC010975.1	ENSG00000229385	0	0	0	0	0	0	0	0	0	0	0	0
AC010975.2	ENSG00000230237	0	0	0	0	0	0	0	0	0	0	0	0
AC010976.2	ENSG00000231731	0	0	0	0	1	0	0	0	0	0	6.05333	0
AC010980.2	ENSG00000237732	0	0	0	0	0	0	0	0	0	0	0	0
AC010982.1	ENSG00000234199	1	1	2	2	3	1	6.17197	5.22195	8.34727	10.9399	18.16	4.51863
AC010982.2	ENSG00000235242	0	0	0	0	0	0	0	0	0	0	0	0
AC010983.1	ENSG00000235056	0	0	0	0	0	0	0	0	0	0	0	0
AC010987.5	ENSG00000235495	0	0	0	0	1	0	0	0	0	0	6.05333	0
AC010987.6	ENSG00000237013	0	0	0	0	0	0	0	0	0	0	0	0
AC010999.1	ENSG00000222586	0	0	0	0	0	0	0	0	0	0	0	0
AC011073.1	ENSG00000264277	0	0	0	0	0	0	0	0	0	0	0	0
AC011193.1	ENSG00000225582	0	0	0	0	0	0	0	0	0	0	0	0
AC011196.3	ENSG00000235518	0	0	0	0	0	0	0	0	0	0	0	0
AC011225.1	ENSG00000225253	0	0	0	0	0	0	0	0	0	0	0	0
AC011233.2	ENSG00000232089	0	0	0	0	0	0	0	0	0	0	0	0
AC011239.1	ENSG00000224361	0	0	0	0	0	0	0	0	0	0	0	0
AC011242.5	ENSG00000229695	0	0	0	0	0	0	0	0	0	0	0	0
AC011242.6	ENSG00000223658	0	0	0	0	0	0	0	0	0	0	0	0
AC011243.1	ENSG00000223430	0	0	0	0	0	0	0	0	0	0	0	0
AC011247.3	ENSG00000235586	0	0	0	1	0	1	0	0	0	5.46997	0	4.51863
AC011284.3	ENSG00000236510	0	0	0	0	0	0	0	0	0	0	0	0
AC011286.1	ENSG00000232328	0	0	0	0	0	0	0	0	0	0	0	0
AC011288.2	ENSG00000229618	139	185	222	143	135	159	857.903	966.06	926.547	782.206	817.199	718.462
AC011290.4	ENSG00000227172	1	0	3	1	4	3	6.17197	0	12.5209	5.46997	24.2133	13.5559
AC011290.5	ENSG00000236015	0	0	0	0	0	0	0	0	0	0	0	0
AC011293.1	ENSG00000265161	0	0	0	0	0	0	0	0	0	0	0	0
AC011294.3	ENSG00000233539	0	0	0	0	0	0	0	0	0	0	0	0
AC011298.1	ENSG00000268822	0	0	0	0	0	0	0	0	0	0	0	0
AC011298.2	ENSG00000219159	0	0	1	0	0	0	0	0	4.17363	0	0	0
AC011306.1	ENSG00000229805	0	0	0	0	0	0	0	0	0	0	0	0
AC011306.2	ENSG00000226702	0	0	0	1	0	0	0	0	0	5.46997	0	0
AC011308.1	ENSG00000268857	0	0	0	0	0	0	0	0	0	0	0	0
AC011313.1	ENSG00000264749	0	0	0	0	0	0	0	0	0	0	0	0
AC011322.1	ENSG00000233487	2	0	0	0	1	0	12.3439	0	0	0	6.05333	0
AC011330.5	ENSG00000249839	22	57	22	13	10	72	135.783	297.651	91.82	71.1096	60.5333	325.341
AC011343.1	ENSG00000253311	0	0	0	0	1	0	0	0	0	0	6.05333	0
AC011357.1	ENSG00000265875	0	0	0	0	0	0	0	0	0	0	0	0
AC011363.1	ENSG00000239192	0	0	0	0	0	0	0	0	0	0	0	0
AC011366.3	ENSG00000254106	0	0	0	0	0	0	0	0	0	0	0	0
AC011379.1	ENSG00000264890	0	0	0	0	0	0	0	0	0	0	0	0
AC011385.1	ENSG00000197830	0	0	0	2	1	1	0	0	0	10.9399	6.05333	4.51863
AC011385.2	ENSG00000232129	0	0	1	0	0	1	0	0	4.17363	0	0	4.51863
AC011406.2	ENSG00000248696	0	0	0	0	0	0	0	0	0	0	0	0
AC011407.1	ENSG00000216127	0	0	0	0	0	0	0	0	0	0	0	0
AC011410.1	ENSG00000264303	0	0	0	0	0	0	0	0	0	0	0	0
AC011416.1	ENSG00000265104	0	0	0	0	0	0	0	0	0	0	0	0
AC011431.1	ENSG00000223539	20	39	44	22	37	25	123.439	203.656	183.64	120.339	223.973	112.966
AC011431.2	ENSG00000263840	0	0	0	0	0	0	0	0	0	0	0	0
AC011450.1	ENSG00000265023	0	0	0	0	0	0	0	0	0	0	0	0
AC011453.1	ENSG00000265569	0	0	0	0	0	0	0	0	0	0	0	0
AC011456.1	ENSG00000221504	0	0	0	0	0	0	0	0	0	0	0	0
AC011465.1	ENSG00000221258	0	0	0	0	0	0	0	0	0	0	0	0
AC011467.1	ENSG00000221790	0	0	0	0	0	0	0	0	0	0	0	0
AC011475.1	ENSG00000226104	0	0	0	0	0	0	0	0	0	0	0	0
AC011477.1	ENSG00000265339	0	0	0	0	0	0	0	0	0	0	0	0
AC011478.1	ENSG00000223148	0	0	0	0	0	0	0	0	0	0	0	0
AC011484.1	ENSG00000204850	0	0	0	0	0	0	0	0	0	0	0	0
AC011495.1	ENSG00000264413	0	0	0	0	0	0	0	0	0	0	0	0
AC011498.1	ENSG00000220693	0	0	0	0	0	0	0	0	0	0	0	0
AC011499.1	ENSG00000263995	0	0	0	0	0	0	0	0	0	0	0	0
AC011500.1	ENSG00000213922	0	1	1	0	0	0	0	5.22195	4.17363	0	0	0
AC011513.4	ENSG00000268833	0	0	0	0	0	0	0	0	0	0	0	0
AC011515.2	ENSG00000225370	0	0	0	0	0	0	0	0	0	0	0	0
AC011516.1	ENSG00000269796	0	0	0	0	0	0	0	0	0	0	0	0
AC011516.2	ENSG00000268038	0	0	0	0	0	1	0	0	0	0	0	4.51863
AC011518.1	ENSG00000267204	0	0	0	0	0	0	0	0	0	0	0	0
AC011518.2	ENSG00000267133	0	0	0	0	0	0	0	0	0	0	0	0
AC011523.2	ENSG00000267968	0	0	0	0	0	0	0	0	0	0	0	0
AC011524.1	ENSG00000267528	0	0	0	0	0	0	0	0	0	0	0	0
AC011524.2	ENSG00000267027	0	0	0	0	0	0	0	0	0	0	0	0
AC011524.3	ENSG00000267240	0	0	0	0	0	0	0	0	0	0	0	0
AC011525.2	ENSG00000261400	0	0	0	0	0	0	0	0	0	0	0	0
AC011525.4	ENSG00000267465	0	0	0	0	0	0	0	0	0	0	0	0
AC011526.1	ENSG00000267107	4	1	3	5	3	1	24.6879	5.22195	12.5209	27.3499	18.16	4.51863
AC011530.4	ENSG00000268434	20	18	32	24	18	23	123.439	93.995	133.556	131.279	108.96	103.928
AC011551.3	ENSG00000268423	3	0	1	0	0	0	18.5159	0	4.17363	0	0	0
AC011558.5	ENSG00000267020	0	0	0	0	0	0	0	0	0	0	0	0
AC011591.1	ENSG00000263690	0	0	0	0	0	0	0	0	0	0	0	0
AC011625.1	ENSG00000223436	0	0	0	0	0	0	0	0	0	0	0	0
AC011626.1	ENSG00000252093	0	0	0	0	0	0	0	0	0	0	0	0
AC011648.1	ENSG00000259252	0	0	0	0	0	0	0	0	0	0	0	0
AC011652.1	ENSG00000265219	0	0	0	0	0	0	0	0	0	0	0	0
AC011652.2	ENSG00000266096	0	0	0	0	0	0	0	0	0	0	0	0
AC011718.1	ENSG00000216522	0	0	0	2	4	0	0	0	0	10.9399	24.2133	0
AC011718.2	ENSG00000223579	42	59	45	44	27	56	259.223	308.095	187.814	240.679	163.44	253.043
AC011718.3	ENSG00000227005	0	0	0	0	2	0	0	0	0	0	12.1067	0
AC011737.2	ENSG00000204196	0	1	7	0	0	9	0	5.22195	29.2154	0	0	40.6676
AC011738.1	ENSG00000252308	0	0	0	0	0	0	0	0	0	0	0	0
AC011738.4	ENSG00000231638	0	0	0	0	0	0	0	0	0	0	0	0
AC011742.3	ENSG00000231655	0	0	0	1	0	1	0	0	0	5.46997	0	4.51863
AC011742.5	ENSG00000227133	0	0	1	0	0	0	0	0	4.17363	0	0	0
AC011747.3	ENSG00000231435	0	0	0	0	0	0	0	0	0	0	0	0
AC011747.4	ENSG00000236008	0	0	0	2	1	0	0	0	0	10.9399	6.05333	0
AC011747.6	ENSG00000231083	0	0	0	0	0	0	0	0	0	0	0	0
AC011747.7	ENSG00000235092	0	0	0	0	0	2	0	0	0	0	0	9.03726
AC011748.1	ENSG00000212025	0	0	0	0	0	0	0	0	0	0	0	0
AC011752.1	ENSG00000231204	5	11	12	0	9	13	30.8598	57.4414	50.0836	0	54.4799	58.7422
AC011753.5	ENSG00000230696	0	0	0	0	0	0	0	0	0	0	0	0
AC011753.6	ENSG00000230603	0	0	0	0	0	0	0	0	0	0	0	0
AC011754.1	ENSG00000224879	0	0	0	0	0	0	0	0	0	0	0	0
AC011755.1	ENSG00000269686	0	0	0	0	0	0	0	0	0	0	0	0
AC011816.1	ENSG00000234073	0	0	0	0	0	0	0	0	0	0	0	0
AC011891.5	ENSG00000229233	2	0	0	0	0	0	12.3439	0	0	0	0	0
AC011893.3	ENSG00000226806	0	0	1	0	0	0	0	0	4.17363	0	0	0
AC011897.1	ENSG00000265629	0	0	0	0	0	0	0	0	0	0	0	0
AC011897.2	ENSG00000228505	0	0	0	0	0	0	0	0	0	0	0	0
AC011899.10	ENSG00000231980	0	0	0	0	0	0	0	0	0	0	0	0
AC011899.9	ENSG00000233038	0	0	0	0	0	0	0	0	0	0	0	0
AC011901.2	ENSG00000224612	0	0	0	0	0	0	0	0	0	0	0	0
AC011933.1	ENSG00000257073	0	0	0	18	0	13	0	0	0	98.4595	0	58.7422
AC011933.2	ENSG00000228007	0	0	0	0	0	0	0	0	0	0	0	0
AC011994.1	ENSG00000265583	0	0	0	0	0	0	0	0	0	0	0	0
AC011995.1	ENSG00000237720	11	20	27	24	26	17	67.8916	104.439	112.688	131.279	157.387	76.8167
AC011995.3	ENSG00000228391	0	1	1	3	1	0	0	5.22195	4.17363	16.4099	6.05333	0
AC011997.1	ENSG00000222017	140	157	202	128	154	160	864.075	819.845	843.074	700.156	932.212	722.98
AC011998.1	ENSG00000236664	0	0	0	0	0	0	0	0	0	0	0	0
AC011998.2	ENSG00000229744	0	0	0	0	0	0	0	0	0	0	0	0
AC011998.4	ENSG00000227241	0	0	0	0	0	0	0	0	0	0	0	0
AC011999.1	ENSG00000214070	1	0	1	0	0	0	6.17197	0	4.17363	0	0	0
AC012003.1	ENSG00000266259	0	0	0	0	0	0	0	0	0	0	0	0
AC012005.2	ENSG00000172332	0	1	0	0	0	0	0	5.22195	0	0	0	0
AC012047.1	ENSG00000221232	0	0	0	0	0	0	0	0	0	0	0	0
AC012050.1	ENSG00000221202	0	0	0	0	0	0	0	0	0	0	0	0
AC012065.4	ENSG00000227047	0	0	0	0	0	0	0	0	0	0	0	0
AC012065.5	ENSG00000233416	0	0	0	0	0	0	0	0	0	0	0	0
AC012065.7	ENSG00000260396	5	3	8	4	2	6	30.8598	15.6658	33.3891	21.8799	12.1067	27.1118
AC012066.1	ENSG00000213197	0	0	0	0	0	0	0	0	0	0	0	0
AC012067.1	ENSG00000269464	0	0	0	0	0	0	0	0	0	0	0	0
AC012074.1	ENSG00000179061	0	2	4	0	1	1	0	10.4439	16.6945	0	6.05333	4.51863
AC012074.2	ENSG00000235072	49	65	81	62	50	72	302.426	339.426	338.064	339.138	302.666	325.341
AC012075.1	ENSG00000231722	0	0	0	0	0	0	0	0	0	0	0	0
AC012075.2	ENSG00000235519	0	0	0	0	0	0	0	0	0	0	0	0
AC012078.2	ENSG00000218410	0	0	0	0	0	0	0	0	0	0	0	0
AC012119.1	ENSG00000216123	0	0	0	0	0	0	0	0	0	0	0	0
AC012123.1	ENSG00000228835	0	0	0	0	0	0	0	0	0	0	0	0
AC012146.7	ENSG00000234327	83	138	164	118	117	175	512.273	720.628	684.476	645.457	708.239	790.76
AC012150.1	ENSG00000222481	0	0	0	0	0	0	0	0	0	0	0	0
AC012175.1	ENSG00000221257	0	0	0	0	0	0	0	0	0	0	0	0
AC012181.1	ENSG00000263441	0	0	0	0	0	0	0	0	0	0	0	0
AC012215.1	ENSG00000233863	0	0	0	0	0	0	0	0	0	0	0	0
AC012305.1	ENSG00000221704	0	0	0	0	0	0	0	0	0	0	0	0
AC012306.2	ENSG00000204399	0	0	0	0	0	0	0	0	0	0	0	0
AC012307.2	ENSG00000228873	1	1	2	0	0	1	6.17197	5.22195	8.34727	0	0	4.51863
AC012309.5	ENSG00000226686	28	20	43	32	32	35	172.815	104.439	179.466	175.039	193.706	158.152
AC012313.1	ENSG00000269855	0	0	1	0	0	0	0	0	4.17363	0	0	0
AC012314.19	ENSG00000224579	0	0	0	0	0	0	0	0	0	0	0	0
AC012314.20	ENSG00000223660	0	0	0	0	0	0	0	0	0	0	0	0
AC012314.8	ENSG00000237017	14	15	33	24	15	22	86.4075	78.3292	137.73	131.279	90.7999	99.4098
AC012317.1	ENSG00000224310	0	0	0	0	0	0	0	0	0	0	0	0
AC012322.1	ENSG00000261028	3	1	3	0	4	2	18.5159	5.22195	12.5209	0	24.2133	9.03726
AC012353.1	ENSG00000265224	0	0	0	0	0	0	0	0	0	0	0	0
AC012354.6	ENSG00000225156	0	0	0	1	0	0	0	0	0	5.46997	0	0
AC012354.8	ENSG00000231848	0	0	1	3	1	0	0	0	4.17363	16.4099	6.05333	0
AC012358.4	ENSG00000227799	10	12	11	11	5	8	61.7197	62.6633	45.91	60.1697	30.2666	36.149
AC012358.7	ENSG00000203327	0	0	0	1	0	2	0	0	0	5.46997	0	9.03726
AC012358.8	ENSG00000240401	5	5	4	1	3	5	30.8598	26.1097	16.6945	5.46997	18.16	22.5931
AC012360.1	ENSG00000268556	0	0	0	0	0	0	0	0	0	0	0	0
AC012360.2	ENSG00000268809	0	0	0	0	0	0	0	0	0	0	0	0
AC012360.4	ENSG00000235319	0	1	4	1	0	2	0	5.22195	16.6945	5.46997	0	9.03726
AC012360.6	ENSG00000238273	0	0	0	0	0	0	0	0	0	0	0	0
AC012361.1	ENSG00000236436	0	0	0	0	0	0	0	0	0	0	0	0
AC012362.1	ENSG00000265454	0	0	0	0	0	0	0	0	0	0	0	0
AC012362.3	ENSG00000213081	0	0	0	0	0	0	0	0	0	0	0	0
AC012363.10	ENSG00000243104	0	0	0	0	0	0	0	0	0	0	0	0
AC012363.13	ENSG00000235840	0	0	0	0	0	0	0	0	0	0	0	0
AC012363.4	ENSG00000224789	10	9	8	9	4	4	61.7197	46.9975	33.3891	49.2297	24.2133	18.0745
AC012363.7	ENSG00000236878	0	0	0	0	0	0	0	0	0	0	0	0
AC012363.8	ENSG00000227788	0	2	2	1	1	1	0	10.4439	8.34727	5.46997	6.05333	4.51863
AC012365.3	ENSG00000228898	0	0	0	0	0	0	0	0	0	0	0	0
AC012368.1	ENSG00000228079	1	1	0	2	1	1	6.17197	5.22195	0	10.9399	6.05333	4.51863
AC012370.2	ENSG00000232693	0	0	0	0	0	0	0	0	0	0	0	0
AC012370.3	ENSG00000234255	0	0	0	0	0	3	0	0	0	0	0	13.5559
AC012379.1	ENSG00000235883	0	7	0	11	1	10	0	36.5536	0	60.1697	6.05333	45.1863
AC012391.1	ENSG00000265463	0	0	0	0	0	0	0	0	0	0	0	0
AC012414.1	ENSG00000268343	0	0	0	0	0	0	0	0	0	0	0	0
AC012441.1	ENSG00000251564	1	0	0	1	0	0	6.17197	0	0	5.46997	0	0
AC012442.5	ENSG00000243389	5	14	7	10	15	9	30.8598	73.1072	29.2154	54.6997	90.7999	40.6676
AC012442.6	ENSG00000228251	0	0	5	1	1	3	0	0	20.8682	5.46997	6.05333	13.5559
AC012445.1	ENSG00000229550	0	0	0	0	0	0	0	0	0	0	0	0
AC012451.1	ENSG00000237532	0	0	0	0	0	0	0	0	0	0	0	0
AC012454.4	ENSG00000203363	0	0	0	0	0	0	0	0	0	0	0	0
AC012456.3	ENSG00000203643	0	0	0	0	0	0	0	0	0	0	0	0
AC012456.4	ENSG00000230790	0	0	0	0	0	0	0	0	0	0	0	0
AC012457.2	ENSG00000230452	0	0	0	0	0	0	0	0	0	0	0	0
AC012462.1	ENSG00000230695	0	0	0	0	0	0	0	0	0	0	0	0
AC012462.2	ENSG00000225166	0	0	0	0	0	0	0	0	0	0	0	0
AC012462.3	ENSG00000228618	0	0	0	0	0	0	0	0	0	0	0	0
AC012467.1	ENSG00000222888	0	0	0	0	0	0	0	0	0	0	0	0
AC012485.1	ENSG00000268396	0	0	0	0	0	0	0	0	0	0	0	0
AC012485.2	ENSG00000232306	0	2	0	0	1	0	0	10.4439	0	0	6.05333	0
AC012487.2	ENSG00000214184	6	12	17	13	11	16	37.0318	62.6633	70.9518	71.1096	66.5866	72.298
AC012493.1	ENSG00000238029	0	0	0	0	0	0	0	0	0	0	0	0
AC012493.2	ENSG00000269383	0	0	0	0	0	0	0	0	0	0	0	0
AC012494.1	ENSG00000229494	5	3	10	2	6	5	30.8598	15.6658	41.7363	10.9399	36.32	22.5931
AC012497.2	ENSG00000228374	0	0	0	0	0	0	0	0	0	0	0	0
AC012499.1	ENSG00000229941	0	0	0	0	0	0	0	0	0	0	0	0
AC012501.1	ENSG00000214024	0	0	0	0	0	0	0	0	0	0	0	0
AC012501.2	ENSG00000227400	14	17	13	10	9	11	86.4075	88.7731	54.2572	54.6997	54.4799	49.7049
AC012501.3	ENSG00000242575	0	0	0	0	0	0	0	0	0	0	0	0
AC012506.1	ENSG00000223530	0	0	0	0	0	0	0	0	0	0	0	0
AC012506.2	ENSG00000233714	0	0	0	0	0	0	0	0	0	0	0	0
AC012506.3	ENSG00000223634	0	0	0	0	0	0	0	0	0	0	0	0
AC012506.4	ENSG00000235497	0	0	0	0	0	0	0	0	0	0	0	0
AC012507.3	ENSG00000232520	3	4	6	7	2	2	18.5159	20.8878	25.0418	38.2898	12.1067	9.03726
AC012507.4	ENSG00000230385	0	0	3	0	0	0	0	0	12.5209	0	0	0
AC012512.1	ENSG00000226539	0	0	0	1	0	0	0	0	0	5.46997	0	0
AC012513.4	ENSG00000236478	0	0	0	0	0	0	0	0	0	0	0	0
AC012513.6	ENSG00000231092	0	0	0	0	0	0	0	0	0	0	0	0
AC012531.23	ENSG00000271090	0	0	0	0	0	0	0	0	0	0	0	0
AC012531.25	ENSG00000260597	0	0	0	0	0	0	0	0	0	0	0	0
AC012564.1	ENSG00000263732	0	0	0	0	0	0	0	0	0	0	0	0
AC012593.1	ENSG00000226994	0	1	3	1	2	3	0	5.22195	12.5209	5.46997	12.1067	13.5559
AC012594.1	ENSG00000231898	0	0	0	0	0	0	0	0	0	0	0	0
AC012603.1	ENSG00000266090	0	0	0	0	0	0	0	0	0	0	0	0
AC012613.2	ENSG00000253406	0	0	0	0	0	0	0	0	0	0	0	0
AC012615.1	ENSG00000198683	0	14	0	3	0	0	0	73.1072	0	16.4099	0	0
AC012627.1	ENSG00000265650	0	0	0	0	0	0	0	0	0	0	0	0
AC012667.1	ENSG00000252059	0	0	0	0	0	0	0	0	0	0	0	0
AC012668.1	ENSG00000234938	0	0	0	0	0	0	0	0	0	0	0	0
AC012668.2	ENSG00000237525	1	1	0	0	0	0	6.17197	5.22195	0	0	0	0
AC012668.3	ENSG00000227981	0	0	0	0	0	0	0	0	0	0	0	0
AC012671.1	ENSG00000220999	0	0	0	0	0	0	0	0	0	0	0	0
AC012671.2	ENSG00000224291	0	0	0	0	0	0	0	0	0	0	0	0
AC012671.3	ENSG00000221619	0	0	0	0	0	0	0	0	0	0	0	0
AC012671.4	ENSG00000266309	0	0	0	0	0	0	0	0	0	0	0	0
AC013248.2	ENSG00000226130	0	0	0	0	0	0	0	0	0	0	0	0
AC013262.1	ENSG00000233444	0	0	0	0	0	0	0	0	0	0	0	0
AC013264.2	ENSG00000231621	0	0	0	0	0	0	0	0	0	0	0	0
AC013267.1	ENSG00000237953	0	0	0	0	0	0	0	0	0	0	0	0
AC013268.1	ENSG00000212091	0	0	0	0	0	0	0	0	0	0	0	0
AC013268.3	ENSG00000235721	0	0	0	0	0	0	0	0	0	0	0	0
AC013268.4	ENSG00000229730	0	0	0	0	0	0	0	0	0	0	0	0
AC013269.1	ENSG00000256066	0	0	0	0	0	0	0	0	0	0	0	0
AC013269.3	ENSG00000225819	0	0	0	0	0	0	0	0	0	0	0	0
AC013269.4	ENSG00000225341	0	0	0	0	0	0	0	0	0	0	0	0
AC013269.5	ENSG00000184761	0	0	0	0	0	0	0	0	0	0	0	0
AC013271.3	ENSG00000186148	0	0	0	0	0	0	0	0	0	0	0	0
AC013275.1	ENSG00000265553	0	0	0	0	0	0	0	0	0	0	0	0
AC013275.2	ENSG00000231013	0	0	0	0	0	0	0	0	0	0	0	0
AC013283.1	ENSG00000221625	3	2	5	9	6	11	18.5159	10.4439	20.8682	49.2297	36.32	49.7049
AC013394.2	ENSG00000272888	563	701	651	596	561	802	3474.82	3660.58	2717.04	3260.1	3395.92	3623.94
AC013399.3	ENSG00000232723	0	0	0	0	0	0	0	0	0	0	0	0
AC013401.1	ENSG00000229395	0	0	0	0	0	0	0	0	0	0	0	0
AC013401.2	ENSG00000232227	0	0	0	0	0	0	0	0	0	0	0	0
AC013402.1	ENSG00000221654	0	0	0	0	0	0	0	0	0	0	0	0
AC013402.3	ENSG00000236109	0	0	0	0	0	0	0	0	0	0	0	0
AC013402.4	ENSG00000231626	0	0	0	0	0	0	0	0	0	0	0	0
AC013402.5	ENSG00000230690	0	0	0	0	0	0	0	0	0	0	0	0
AC013403.13	ENSG00000236099	0	0	0	0	0	0	0	0	0	0	0	0
AC013404.1	ENSG00000231017	0	0	0	0	0	0	0	0	0	0	0	0
AC013406.1	ENSG00000221289	0	0	0	0	0	0	0	0	0	0	0	0
AC013410.1	ENSG00000237016	0	0	0	0	0	0	0	0	0	0	0	0
AC013410.2	ENSG00000237617	0	0	0	0	0	0	0	0	0	0	0	0
AC013429.4	ENSG00000234658	0	0	0	0	0	0	0	0	0	0	0	0
AC013429.5	ENSG00000234995	0	0	0	0	0	0	0	0	0	0	0	0
AC013436.6	ENSG00000228596	0	0	0	0	0	0	0	0	0	0	0	0
AC013437.2	ENSG00000224288	0	0	0	0	0	0	0	0	0	0	0	0
AC013437.4	ENSG00000236300	0	0	0	0	0	0	0	0	0	0	0	0
AC013437.6	ENSG00000225476	0	0	0	0	0	0	0	0	0	0	0	0
AC013437.7	ENSG00000231766	0	0	0	0	0	0	0	0	0	0	0	0
AC013439.4	ENSG00000233996	0	0	0	0	0	0	0	0	0	0	0	0
AC013442.1	ENSG00000196085	0	0	0	0	0	0	0	0	0	0	0	0
AC013444.1	ENSG00000229781	0	0	0	0	0	0	0	0	0	0	0	0
AC013444.2	ENSG00000221169	0	0	0	0	0	0	0	0	0	0	0	0
AC013448.1	ENSG00000231189	0	0	0	0	0	0	0	0	0	0	0	0
AC013448.2	ENSG00000235610	0	0	0	0	0	0	0	0	0	0	0	0
AC013449.1	ENSG00000268412	0	0	0	0	0	0	0	0	0	0	0	0
AC013460.1	ENSG00000229727	0	0	0	0	0	0	0	0	0	0	0	0
AC013463.2	ENSG00000236283	1	0	2	0	0	0	6.17197	0	8.34727	0	0	0
AC013467.1	ENSG00000227180	0	0	0	0	0	0	0	0	0	0	0	0
AC013468.1	ENSG00000231145	0	0	0	0	0	0	0	0	0	0	0	0
AC013469.1	ENSG00000267963	9	11	13	7	12	14	55.5477	57.4414	54.2572	38.2898	72.6399	63.2608
AC013470.6	ENSG00000236048	1	0	1	0	0	0	6.17197	0	4.17363	0	0	0
AC013470.8	ENSG00000224667	0	0	0	0	0	0	0	0	0	0	0	0
AC013472.3	ENSG00000205500	0	0	0	0	0	0	0	0	0	0	0	0
AC013472.4	ENSG00000230286	1	0	0	1	2	1	6.17197	0	0	5.46997	12.1067	4.51863
AC013474.4	ENSG00000235128	0	0	0	0	0	0	0	0	0	0	0	0
AC013476.1	ENSG00000265621	0	0	0	0	0	0	0	0	0	0	0	0
AC013477.1	ENSG00000263596	0	0	0	0	0	0	0	0	0	0	0	0
AC013480.2	ENSG00000226398	0	0	0	0	0	0	0	0	0	0	0	0
AC013489.1	ENSG00000221391	0	0	0	0	0	0	0	0	0	0	0	0
AC013558.1	ENSG00000264059	0	0	0	0	0	0	0	0	0	0	0	0
AC013717.3	ENSG00000226972	9	8	8	12	8	10	55.5477	41.7756	33.3891	65.6397	48.4266	45.1863
AC013718.1	ENSG00000255674	0	1	0	1	0	0	0	5.22195	0	5.46997	0	0
AC013727.1	ENSG00000232597	0	0	0	0	0	0	0	0	0	0	0	0
AC013727.2	ENSG00000236141	0	0	0	0	0	0	0	0	0	0	0	0
AC013731.1	ENSG00000215934	0	0	0	0	0	0	0	0	0	0	0	0
AC013733.3	ENSG00000234595	0	0	0	0	0	0	0	0	0	0	0	0
AC013733.4	ENSG00000225570	0	0	0	0	0	0	0	0	0	0	0	0
AC013733.5	ENSG00000223873	0	0	0	0	0	0	0	0	0	0	0	0
AC013737.1	ENSG00000263921	0	0	0	0	0	0	0	0	0	0	0	0
AC013751.1	ENSG00000221137	0	0	0	0	0	0	0	0	0	0	0	0
AC015600.1	ENSG00000265208	0	0	0	0	0	0	0	0	0	0	0	0
AC015660.1	ENSG00000269810	0	0	0	0	0	0	0	0	0	0	0	0
AC015688.3	ENSG00000266728	0	0	0	1	0	1	0	0	0	5.46997	0	4.51863
AC015691.13	ENSG00000239920	0	1	0	3	1	1	0	5.22195	0	16.4099	6.05333	4.51863
AC015726.1	ENSG00000231096	0	0	0	0	0	0	0	0	0	0	0	0
AC015815.1	ENSG00000203314	0	0	0	0	0	0	0	0	0	0	0	0
AC015815.2	ENSG00000203315	0	0	0	0	0	0	0	0	0	0	0	0
AC015815.3	ENSG00000203316	0	0	0	0	0	0	0	0	0	0	0	0
AC015815.4	ENSG00000203317	0	0	0	0	0	0	0	0	0	0	0	0
AC015815.5	ENSG00000203318	0	0	0	0	0	0	0	0	0	0	0	0
AC015815.6	ENSG00000213135	0	0	0	0	0	0	0	0	0	0	0	0
AC015815.7	ENSG00000225646	0	0	0	0	0	0	0	0	0	0	0	0
AC015815.8	ENSG00000228733	0	0	0	0	0	0	0	0	0	0	0	0
AC015818.3	ENSG00000205215	0	0	0	0	0	0	0	0	0	0	0	0
AC015818.6	ENSG00000266042	0	0	0	0	0	0	0	0	0	0	0	0
AC015820.1	ENSG00000265837	0	0	0	0	0	0	0	0	0	0	0	0
AC015849.12	ENSG00000267578	0	0	0	0	0	0	0	0	0	0	0	0
AC015849.13	ENSG00000267347	0	0	0	0	0	0	0	0	0	0	0	0
AC015849.14	ENSG00000267326	0	0	0	0	0	0	0	0	0	0	0	0
AC015849.16	ENSG00000266999	33	38	47	26	29	40	203.675	198.434	196.161	142.219	175.546	180.745
AC015849.19	ENSG00000267025	5	12	15	14	10	9	30.8598	62.6633	62.6045	76.5796	60.5333	40.6676
AC015849.2	ENSG00000237805	0	0	1	1	1	1	0	0	4.17363	5.46997	6.05333	4.51863
AC015871.1	ENSG00000180725	0	0	0	0	0	0	0	0	0	0	0	0
AC015884.1	ENSG00000265403	0	0	0	0	0	0	0	0	0	0	0	0
AC015922.5	ENSG00000227790	8	7	13	11	5	10	49.3757	36.5536	54.2572	60.1697	30.2666	45.1863
AC015922.6	ENSG00000237057	1	1	2	3	1	1	6.17197	5.22195	8.34727	16.4099	6.05333	4.51863
AC015922.7	ENSG00000233090	0	0	0	0	0	0	0	0	0	0	0	0
AC015923.1	ENSG00000226797	0	0	0	0	0	0	0	0	0	0	0	0
AC015933.2	ENSG00000227279	0	0	0	0	0	0	0	0	0	0	0	0
AC015936.3	ENSG00000224911	0	0	3	1	0	0	0	0	12.5209	5.46997	0	0
AC015969.3	ENSG00000203395	0	0	1	0	0	1	0	0	4.17363	0	0	4.51863
AC015971.1	ENSG00000252453	0	0	0	0	0	0	0	0	0	0	0	0
AC015971.2	ENSG00000228363	8	9	6	0	4	7	49.3757	46.9975	25.0418	0	24.2133	31.6304
AC015977.5	ENSG00000225024	0	0	0	0	0	0	0	0	0	0	0	0
AC015977.6	ENSG00000225378	0	0	0	0	0	0	0	0	0	0	0	0
AC015987.1	ENSG00000224746	9	7	8	8	12	8	55.5477	36.5536	33.3891	43.7598	72.6399	36.149
AC015987.2	ENSG00000236338	0	0	0	0	0	0	0	0	0	0	0	0
AC015989.1	ENSG00000215431	0	0	0	0	0	0	0	0	0	0	0	0
AC015989.2	ENSG00000269630	0	0	0	0	0	0	0	0	0	0	0	0
AC016113.1	ENSG00000251871	0	0	0	0	0	0	0	0	0	0	0	0
AC016178.1	ENSG00000265687	0	0	0	0	0	0	0	0	0	0	0	0
AC016178.2	ENSG00000266387	0	0	0	0	0	0	0	0	0	0	0	0
AC016194.1	ENSG00000221029	0	0	0	0	0	0	0	0	0	0	0	0
AC016251.1	ENSG00000205148	0	0	0	0	0	0	0	0	0	0	0	0
AC016292.1	ENSG00000235361	0	0	0	0	0	0	0	0	0	0	0	0
AC016292.3	ENSG00000108958	0	0	0	0	0	0	0	0	0	0	0	0
AC016405.1	ENSG00000235165	0	0	0	1	0	0	0	0	0	5.46997	0	0
AC016405.2	ENSG00000221542	0	0	0	0	0	0	0	0	0	0	0	0
AC016543.1	ENSG00000212061	0	0	0	0	0	0	0	0	0	0	0	0
AC016553.1	ENSG00000222717	0	0	0	0	0	0	0	0	0	0	0	0
AC016559.1	ENSG00000268012	0	0	0	0	0	0	0	0	0	0	0	0
AC016561.1	ENSG00000236068	0	0	0	1	1	1	0	0	0	5.46997	6.05333	4.51863
AC016575.1	ENSG00000212036	0	0	0	0	0	0	0	0	0	0	0	0
AC016582.2	ENSG00000225868	11	15	19	11	18	22	67.8916	78.3292	79.2991	60.1697	108.96	99.4098
AC016586.1	ENSG00000205147	2	4	5	3	3	5	12.3439	20.8878	20.8682	16.4099	18.16	22.5931
AC016597.1	ENSG00000221528	0	0	0	0	0	0	0	0	0	0	0	0
AC016626.1	ENSG00000267792	0	0	0	0	0	0	0	0	0	0	0	0
AC016626.2	ENSG00000267616	0	0	0	0	0	0	0	0	0	0	0	0
AC016629.3	ENSG00000269600	0	2	0	0	0	0	0	10.4439	0	0	0	0
AC016629.7	ENSG00000269032	0	0	0	0	0	0	0	0	0	0	0	0
AC016629.8	ENSG00000267858	62	76	99	31	46	78	382.662	396.868	413.19	169.569	278.453	352.453
AC016644.1	ENSG00000235635	0	0	0	0	0	0	0	0	0	0	0	0
AC016670.1	ENSG00000221179	0	0	0	0	0	0	0	0	0	0	0	0
AC016682.1	ENSG00000230645	0	0	0	0	0	0	0	0	0	0	0	0
AC016683.5	ENSG00000234174	1	1	0	0	0	0	6.17197	5.22195	0	0	0	0
AC016691.2	ENSG00000233741	0	0	0	0	0	0	0	0	0	0	0	0
AC016694.2	ENSG00000224917	0	0	0	0	0	0	0	0	0	0	0	0
AC016696.1	ENSG00000233335	0	0	0	0	0	0	0	0	0	0	0	0
AC016697.1	ENSG00000233869	0	0	0	0	0	0	0	0	0	0	0	0
AC016697.2	ENSG00000228380	0	0	0	0	0	0	0	0	0	0	0	0
AC016697.3	ENSG00000263524	0	0	0	0	0	0	0	0	0	0	0	0
AC016700.2	ENSG00000233060	0	1	0	0	0	0	0	5.22195	0	0	0	0
AC016700.3	ENSG00000226505	0	0	1	0	0	0	0	0	4.17363	0	0	0
AC016700.4	ENSG00000225392	0	0	0	0	0	0	0	0	0	0	0	0
AC016700.5	ENSG00000231327	5	8	14	9	6	20	30.8598	41.7756	58.4309	49.2297	36.32	90.3726
AC016700.6	ENSG00000231414	1	1	2	0	0	3	6.17197	5.22195	8.34727	0	0	13.5559
AC016706.1	ENSG00000239131	0	0	0	0	0	0	0	0	0	0	0	0
AC016708.2	ENSG00000230076	0	0	0	0	0	0	0	0	0	0	0	0
AC016710.1	ENSG00000229131	88	128	145	89	104	121	543.133	668.409	605.177	486.827	629.546	546.754
AC016712.1	ENSG00000203531	0	0	0	0	0	0	0	0	0	0	0	0
AC016712.2	ENSG00000235225	1	1	1	1	0	1	6.17197	5.22195	4.17363	5.46997	0	4.51863
AC016716.1	ENSG00000223427	0	0	0	0	0	0	0	0	0	0	0	0
[truncated: 55,776 more rows]
